# Supplementary material for: Active Learning and the Potential of Neural Networks Accelerate Molecular Screening for the Design of a New Molecule Effective against SARS-CoV-2
Source: Biomed Res Int. 2021 May 25;2021:6696012. doi: 10.1155/2021/6696012 (PMC8172298; doi:10.1155/2021/6696012)
Supplement: Supplementary Materials — The supplementary materials contain our databases, data availability, the graphical abstract, and the final results obtained. [file 6696012.f1.zip]

Archive with 7 entries (7 files):
- TRPM8_inhibitors.smi
- all_smiles.smi
- Data Availability.docx
- Final_generation_generated.sdf
- hiv_inhibitors_used.smi
- Results_table_final.csv
- Graphical Abstract.docx
