# Supplementary material for: Active Learning and the Potential of Neural Networks Accelerate Molecular Screening for the Design of a New Molecule Effective against SARS-CoV-2
Source: Biomed Res Int. 2021 May 25;2021:6696012. doi: 10.1155/2021/6696012 (PMC8172298; doi:10.1155/2021/6696012)
Supplement: Supplementary Materials — The supplementary materials contain our databases, data availability, the graphical abstract, and the final results obtained. [file 6696012.f1.zip › Final_generation_generated.sdf]

     RDKit          2D

 58 63  0  0  0  0  0  0  0  0999 V2000
   -4.6888    1.5942    0.0000 O   0  0  0  0  0  0  0  0  0  0  0  0
   -3.4031    2.3668    0.0000 C   0  0  0  0  0  0  0  0  0  0  0  0
   -3.2463    3.8586    0.0000 N   0  0  0  0  0  0  0  0  0  0  0  0
   -4.4598    4.7402    0.0000 C   0  0  0  0  0  0  0  0  0  0  0  0
   -4.3030    6.2320    0.0000 C   0  0  0  0  0  0  0  0  0  0  0  0
   -5.5165    7.1137    0.0000 C   0  0  0  0  0  0  0  0  0  0  0  0
   -5.3597    8.6055    0.0000 C   0  0  0  0  0  0  0  0  0  0  0  0
   -6.5733    9.4872    0.0000 C   0  0  0  0  0  0  0  0  0  0  0  0
   -7.9436    8.8771    0.0000 C   0  0  0  0  0  0  0  0  0  0  0  0
   -8.1004    7.3853    0.0000 C   0  0  0  0  0  0  0  0  0  0  0  0
   -6.8869    6.5036    0.0000 C   0  0  0  0  0  0  0  0  0  0  0  0
   -5.8301    4.1301    0.0000 C   0  0  0  0  0  0  0  0  0  0  0  0
   -5.9869    2.6383    0.0000 O   0  0  0  0  0  0  0  0  0  0  0  0
   -7.0436    5.0118    0.0000 N   0  0  0  0  0  0  0  0  0  0  0  0
   -8.4140    4.4017    0.0000 C   0  0  0  0  0  0  0  0  0  0  0  0
   -9.6275    5.2834    0.0000 C   0  0  0  0  0  0  0  0  0  0  0  0
  -10.9978    4.6733    0.0000 C   0  0  0  0  0  0  0  0  0  0  0  0
  -12.2113    5.5550    0.0000 C   0  0  0  0  0  0  0  0  0  0  0  0
  -13.5817    4.9449    0.0000 C   0  0  0  0  0  0  0  0  0  0  0  0
  -13.7384    3.4531    0.0000 C   0  0  0  0  0  0  0  0  0  0  0  0
  -12.5249    2.5714    0.0000 C   0  0  0  0  0  0  0  0  0  0  0  0
  -11.1546    3.1815    0.0000 C   0  0  0  0  0  0  0  0  0  0  0  0
   -8.5708    2.9099    0.0000 C   0  0  0  0  0  0  0  0  0  0  0  0
   -7.6066    1.7608    0.0000 O   0  0  0  0  0  0  0  0  0  0  0  0
   -9.7527    1.9864    0.0000 O   0  0  0  0  0  0  0  0  0  0  0  0
   -2.1895    1.4851    0.0000 C   0  0  0  0  0  0  0  0  0  0  0  0
   -0.8192    2.0952    0.0000 C   0  0  0  0  0  0  0  0  0  0  0  0
    0.3943    1.2135    0.0000 C   0  0  0  0  0  0  0  0  0  0  0  0
    1.2760    0.0000    0.0000 C   0  0  0  0  0  0  0  0  0  0  0  0
    0.3943   -1.2135    0.0000 C   0  0  0  0  0  0  0  0  0  0  0  0
   -1.0323   -0.7500    0.0000 C   0  0  0  0  0  0  0  0  0  0  0  0
   -2.3463   -0.0067    0.0000 C   0  0  0  0  0  0  0  0  0  0  0  0
   -1.0323    0.7500    0.0000 C   0  0  0  0  0  0  0  0  0  0  0  0
   -2.2458    1.6317    0.0000 C   0  0  0  0  0  0  0  0  0  0  0  0
   -3.6161    1.0216    0.0000 O   0  0  0  0  0  0  0  0  0  0  0  0
   -2.0890    3.1235    0.0000 N   0  0  0  0  0  0  0  0  0  0  0  0
   -3.3025    4.0051    0.0000 C   0  0  0  0  0  0  0  0  0  0  0  0
   -3.1458    5.4969    0.0000 C   0  0  0  0  0  0  0  0  0  0  0  0
   -4.3593    6.3786    0.0000 C   0  0  0  0  0  0  0  0  0  0  0  0
   -4.2025    7.8704    0.0000 C   0  0  0  0  0  0  0  0  0  0  0  0
   -5.4160    8.7521    0.0000 C   0  0  0  0  0  0  0  0  0  0  0  0
   -6.7863    8.1420    0.0000 C   0  0  0  0  0  0  0  0  0  0  0  0
   -6.9431    6.6502    0.0000 C   0  0  0  0  0  0  0  0  0  0  0  0
   -5.7296    5.7685    0.0000 C   0  0  0  0  0  0  0  0  0  0  0  0
   -4.6729    3.3950    0.0000 C   0  0  0  0  0  0  0  0  0  0  0  0
   -5.0103    1.9335    0.0000 O   0  0  0  0  0  0  0  0  0  0  0  0
   -5.8864    4.2767    0.0000 N   0  0  0  0  0  0  0  0  0  0  0  0
   -7.2567    3.6666    0.0000 C   0  0  0  0  0  0  0  0  0  0  0  0
   -8.4702    4.5483    0.0000 C   0  0  0  0  0  0  0  0  0  0  0  0
   -9.8406    3.9382    0.0000 C   0  0  0  0  0  0  0  0  0  0  0  0
  -11.0541    4.8199    0.0000 C   0  0  0  0  0  0  0  0  0  0  0  0
  -12.4244    4.2098    0.0000 C   0  0  0  0  0  0  0  0  0  0  0  0
  -12.5812    2.7180    0.0000 C   0  0  0  0  0  0  0  0  0  0  0  0
  -11.3677    1.8363    0.0000 C   0  0  0  0  0  0  0  0  0  0  0  0
   -9.9973    2.4464    0.0000 C   0  0  0  0  0  0  0  0  0  0  0  0
   -7.4135    2.1748    0.0000 C   0  0  0  0  0  0  0  0  0  0  0  0
   -6.2000    1.2931    0.0000 O   0  0  0  0  0  0  0  0  0  0  0  0
   -8.7838    1.5647    0.0000 O   0  0  0  0  0  0  0  0  0  0  0  0
  1  2  2  0
  2  3  1  0
  3  4  1  0
  4  5  1  0
  5  6  1  0
  6  7  2  0
  7  8  1  0
  8  9  2  0
  9 10  1  0
 10 11  2  0
  4 12  1  0
 12 13  2  0
 12 14  1  0
 14 15  1  0
 15 16  1  0
 16 17  1  0
 17 18  2  0
 18 19  1  0
 19 20  2  0
 20 21  1  0
 21 22  2  0
 15 23  1  0
 23 24  2  0
 23 25  1  0
  2 26  1  0
 26 27  1  0
 27 28  1  0
 28 29  1  0
 29 30  1  0
 30 31  1  0
 31 32  1  0
 31 33  1  0
 33 34  1  0
 34 35  2  0
 34 36  1  0
 36 37  1  0
 37 38  1  0
 38 39  1  0
 39 40  2  0
 40 41  1  0
 41 42  2  0
 42 43  1  0
 43 44  2  0
 37 45  1  0
 45 46  2  0
 45 47  1  0
 47 48  1  0
 48 49  1  0
 49 50  1  0
 50 51  2  0
 51 52  1  0
 52 53  2  0
 53 54  1  0
 54 55  2  0
 48 56  1  0
 56 57  2  0
 56 58  1  0
 11  6  1  0
 22 17  1  0
 32 26  1  0
 44 39  1  0
 55 50  1  0
 33 28  1  0
M  END
>  <Title>  (1) 
idAABLgen10

$$$$

     RDKit          2D

 62 69  0  0  0  0  0  0  0  0999 V2000
   -1.9605    4.6312    0.0000 O   0  0  0  0  0  0  0  0  0  0  0  0
   -3.2463    3.8586    0.0000 C   0  0  0  0  0  0  0  0  0  0  0  0
   -3.4031    2.3668    0.0000 N   0  0  0  0  0  0  0  0  0  0  0  0
   -2.1895    1.4851    0.0000 C   0  0  0  0  0  0  0  0  0  0  0  0
   -0.8192    2.0952    0.0000 C   0  0  0  0  0  0  0  0  0  0  0  0
    0.3943    1.2135    0.0000 C   0  0  0  0  0  0  0  0  0  0  0  0
    1.2760    0.0000    0.0000 C   0  0  0  0  0  0  0  0  0  0  0  0
    0.3943   -1.2135    0.0000 C   0  0  0  0  0  0  0  0  0  0  0  0
   -1.0323   -0.7500    0.0000 C   0  0  0  0  0  0  0  0  0  0  0  0
   -2.3463   -0.0067    0.0000 C   0  0  0  0  0  0  0  0  0  0  0  0
   -1.0323    0.7500    0.0000 N   0  0  0  0  0  0  0  0  0  0  0  0
   -2.2458    1.6317    0.0000 C   0  0  0  0  0  0  0  0  0  0  0  0
   -2.0890    3.1235    0.0000 C   0  0  0  0  0  0  0  0  0  0  0  0
   -3.3025    4.0051    0.0000 C   0  0  0  0  0  0  0  0  0  0  0  0
   -3.1458    5.4969    0.0000 C   0  0  0  0  0  0  0  0  0  0  0  0
   -4.3593    6.3786    0.0000 C   0  0  0  0  0  0  0  0  0  0  0  0
   -5.7296    5.7685    0.0000 C   0  0  0  0  0  0  0  0  0  0  0  0
   -5.8864    4.2767    0.0000 C   0  0  0  0  0  0  0  0  0  0  0  0
   -4.6729    3.3950    0.0000 C   0  0  0  0  0  0  0  0  0  0  0  0
   -4.4598    4.7402    0.0000 C   0  0  0  0  0  0  0  0  0  0  0  0
   -4.3030    6.2320    0.0000 C   0  0  0  0  0  0  0  0  0  0  0  0
   -5.5165    7.1137    0.0000 C   0  0  0  0  0  0  0  0  0  0  0  0
   -6.8869    6.5036    0.0000 C   0  0  0  0  0  0  0  0  0  0  0  0
   -7.0436    5.0118    0.0000 C   0  0  0  0  0  0  0  0  0  0  0  0
   -5.8301    4.1301    0.0000 C   0  0  0  0  0  0  0  0  0  0  0  0
   -5.6733    5.6219    0.0000 C   0  0  0  0  0  0  0  0  0  0  0  0
   -4.4598    4.7402    0.0000 C   0  0  0  0  0  0  0  0  0  0  0  0
   -3.2778    5.6638    0.0000 O   0  0  0  0  0  0  0  0  0  0  0  0
   -4.6166    3.2485    0.0000 N   0  0  0  0  0  0  0  0  0  0  0  0
   -3.4031    2.3668    0.0000 C   0  0  0  0  0  0  0  0  0  0  0  0
   -3.5599    0.8750    0.0000 C   0  0  0  0  0  0  0  0  0  0  0  0
   -2.3463   -0.0067    0.0000 C   0  0  0  0  0  0  0  0  0  0  0  0
   -2.5031   -1.4985    0.0000 C   0  0  0  0  0  0  0  0  0  0  0  0
   -1.2896   -2.3801    0.0000 C   0  0  0  0  0  0  0  0  0  0  0  0
    0.0807   -1.7700    0.0000 C   0  0  0  0  0  0  0  0  0  0  0  0
    0.2375   -0.2783    0.0000 C   0  0  0  0  0  0  0  0  0  0  0  0
   -0.9760    0.6034    0.0000 C   0  0  0  0  0  0  0  0  0  0  0  0
   -2.0328    2.9769    0.0000 C   0  0  0  0  0  0  0  0  0  0  0  0
   -1.6953    4.4384    0.0000 O   0  0  0  0  0  0  0  0  0  0  0  0
   -0.8192    2.0952    0.0000 N   0  0  0  0  0  0  0  0  0  0  0  0
    0.5511    2.7053    0.0000 C   0  0  0  0  0  0  0  0  0  0  0  0
    1.7646    1.8236    0.0000 C   0  0  0  0  0  0  0  0  0  0  0  0
    3.1349    2.4337    0.0000 C   0  0  0  0  0  0  0  0  0  0  0  0
    4.3485    1.5521    0.0000 C   0  0  0  0  0  0  0  0  0  0  0  0
    5.7188    2.1622    0.0000 C   0  0  0  0  0  0  0  0  0  0  0  0
    5.8756    3.6539    0.0000 C   0  0  0  0  0  0  0  0  0  0  0  0
    4.6620    4.5356    0.0000 C   0  0  0  0  0  0  0  0  0  0  0  0
    3.2917    3.9255    0.0000 C   0  0  0  0  0  0  0  0  0  0  0  0
    0.7079    4.1971    0.0000 C   0  0  0  0  0  0  0  0  0  0  0  0
   -0.5056    5.0788    0.0000 O   0  0  0  0  0  0  0  0  0  0  0  0
    2.0782    4.8072    0.0000 N   0  0  0  0  0  0  0  0  0  0  0  0
    2.2350    6.2990    0.0000 C   0  0  0  0  0  0  0  0  0  0  0  0
    3.6053    6.9091    0.0000 C   0  0  0  0  0  0  0  0  0  0  0  0
    3.7621    8.4009    0.0000 C   0  0  0  0  0  0  0  0  0  0  0  0
    5.1324    9.0110    0.0000 C   0  0  0  0  0  0  0  0  0  0  0  0
    5.2892   10.5028    0.0000 C   0  0  0  0  0  0  0  0  0  0  0  0
    4.0757   11.3844    0.0000 C   0  0  0  0  0  0  0  0  0  0  0  0
    2.7054   10.7743    0.0000 C   0  0  0  0  0  0  0  0  0  0  0  0
    2.5486    9.2825    0.0000 C   0  0  0  0  0  0  0  0  0  0  0  0
    1.0215    7.1807    0.0000 C   0  0  0  0  0  0  0  0  0  0  0  0
   -0.3488    6.5706    0.0000 O   0  0  0  0  0  0  0  0  0  0  0  0
    1.1783    8.6724    0.0000 O   0  0  0  0  0  0  0  0  0  0  0  0
  1  2  2  0
  2  3  1  0
  3  4  1  0
  4  5  1  0
  5  6  1  0
  6  7  1  0
  7  8  1  0
  8  9  1  0
  9 10  1  0
  9 11  1  0
 11 12  1  0
 12 13  1  0
 13 14  1  0
 14 15  2  0
 15 16  1  0
 16 17  2  0
 17 18  1  0
 18 19  2  0
  2 20  1  0
 20 21  1  0
 21 22  1  0
 22 23  1  0
 23 24  1  0
 24 25  1  0
 24 26  1  0
 26 27  1  0
 27 28  2  0
 27 29  1  0
 29 30  1  0
 30 31  1  0
 31 32  1  0
 32 33  2  0
 33 34  1  0
 34 35  2  0
 35 36  1  0
 36 37  2  0
 30 38  1  0
 38 39  2  0
 38 40  1  0
 40 41  1  0
 41 42  1  0
 42 43  1  0
 43 44  2  0
 44 45  1  0
 45 46  2  0
 46 47  1  0
 47 48  2  0
 41 49  1  0
 49 50  2  0
 49 51  1  0
 51 52  1  0
 52 53  1  0
 53 54  1  0
 54 55  2  0
 55 56  1  0
 56 57  2  0
 57 58  1  0
 58 59  2  0
 52 60  1  0
 60 61  2  0
 60 62  1  0
 10  4  1  0
 19 14  1  0
 25 20  1  0
 37 32  1  0
 48 43  1  0
 59 54  1  0
 11  6  1  0
 26 22  1  0
M  END
>  <Title>  (2) 
idAACAgen10

$$$$

     RDKit          2D

 64 71  0  0  0  0  0  0  0  0999 V2000
   -4.6528   -2.6992    0.0000 O   0  0  0  0  0  0  0  0  0  0  0  0
   -3.7500   -3.8971    0.0000 C   0  0  0  0  0  0  0  0  0  0  0  0
   -2.2500   -3.8971    0.0000 N   0  0  0  0  0  0  0  0  0  0  0  0
   -1.5000   -2.5981    0.0000 C   0  0  0  0  0  0  0  0  0  0  0  0
   -0.0000   -2.5981    0.0000 C   0  0  0  0  0  0  0  0  0  0  0  0
    0.7500   -1.2990    0.0000 C   0  0  0  0  0  0  0  0  0  0  0  0
    1.5000    0.0000    0.0000 C   0  0  0  0  0  0  0  0  0  0  0  0
    0.7500    1.2990    0.0000 C   0  0  0  0  0  0  0  0  0  0  0  0
   -0.7500    1.2990    0.0000 C   0  0  0  0  0  0  0  0  0  0  0  0
   -1.5000    0.0000    0.0000 C   0  0  0  0  0  0  0  0  0  0  0  0
   -2.2500   -1.2990    0.0000 C   0  0  0  0  0  0  0  0  0  0  0  0
   -0.7500   -1.2990    0.0000 N   0  0  0  0  0  0  0  0  0  0  0  0
   -1.5000   -2.5981    0.0000 C   0  0  0  0  0  0  0  0  0  0  0  0
   -3.0000   -2.5981    0.0000 C   0  0  0  0  0  0  0  0  0  0  0  0
   -3.7500   -3.8971    0.0000 C   0  0  0  0  0  0  0  0  0  0  0  0
   -5.2500   -3.8971    0.0000 C   0  0  0  0  0  0  0  0  0  0  0  0
   -6.0000   -5.1962    0.0000 C   0  0  0  0  0  0  0  0  0  0  0  0
   -5.2500   -6.4952    0.0000 C   0  0  0  0  0  0  0  0  0  0  0  0
   -3.7500   -6.4952    0.0000 C   0  0  0  0  0  0  0  0  0  0  0  0
   -3.0000   -5.1962    0.0000 N   0  0  0  0  0  0  0  0  0  0  0  0
   -4.5000   -5.1962    0.0000 C   0  0  0  0  0  0  0  0  0  0  0  0
   -6.0000   -5.1962    0.0000 C   0  0  0  0  0  0  0  0  0  0  0  0
   -6.7500   -6.4952    0.0000 C   0  0  0  0  0  0  0  0  0  0  0  0
   -7.0619   -7.9624    0.0000 C   0  0  0  0  0  0  0  0  0  0  0  0
   -5.7628   -8.7124    0.0000 C   0  0  0  0  0  0  0  0  0  0  0  0
   -4.6481   -7.7087    0.0000 C   0  0  0  0  0  0  0  0  0  0  0  0
   -3.7500   -6.4952    0.0000 C   0  0  0  0  0  0  0  0  0  0  0  0
   -5.2582   -6.3384    0.0000 C   0  0  0  0  0  0  0  0  0  0  0  0
   -4.5082   -5.0394    0.0000 C   0  0  0  0  0  0  0  0  0  0  0  0
   -5.5503   -3.9604    0.0000 O   0  0  0  0  0  0  0  0  0  0  0  0
   -3.0082   -5.0394    0.0000 N   0  0  0  0  0  0  0  0  0  0  0  0
   -2.2582   -3.7403    0.0000 C   0  0  0  0  0  0  0  0  0  0  0  0
   -0.7582   -3.7403    0.0000 C   0  0  0  0  0  0  0  0  0  0  0  0
   -0.0082   -2.4413    0.0000 C   0  0  0  0  0  0  0  0  0  0  0  0
    1.4918   -2.4413    0.0000 C   0  0  0  0  0  0  0  0  0  0  0  0
    2.2418   -1.1422    0.0000 C   0  0  0  0  0  0  0  0  0  0  0  0
    1.4918    0.1568    0.0000 C   0  0  0  0  0  0  0  0  0  0  0  0
   -0.0082    0.1568    0.0000 C   0  0  0  0  0  0  0  0  0  0  0  0
   -0.7582   -1.1422    0.0000 C   0  0  0  0  0  0  0  0  0  0  0  0
   -3.0082   -2.4413    0.0000 C   0  0  0  0  0  0  0  0  0  0  0  0
   -4.4970   -2.2584    0.0000 O   0  0  0  0  0  0  0  0  0  0  0  0
   -2.2582   -1.1422    0.0000 N   0  0  0  0  0  0  0  0  0  0  0  0
   -3.0082    0.1568    0.0000 C   0  0  0  0  0  0  0  0  0  0  0  0
   -2.2582    1.4558    0.0000 C   0  0  0  0  0  0  0  0  0  0  0  0
   -3.0082    2.7549    0.0000 C   0  0  0  0  0  0  0  0  0  0  0  0
   -2.2582    4.0539    0.0000 C   0  0  0  0  0  0  0  0  0  0  0  0
   -3.0082    5.3529    0.0000 C   0  0  0  0  0  0  0  0  0  0  0  0
   -4.5082    5.3529    0.0000 C   0  0  0  0  0  0  0  0  0  0  0  0
   -5.2582    4.0539    0.0000 C   0  0  0  0  0  0  0  0  0  0  0  0
   -4.5082    2.7549    0.0000 C   0  0  0  0  0  0  0  0  0  0  0  0
   -4.5082    0.1568    0.0000 C   0  0  0  0  0  0  0  0  0  0  0  0
   -5.2582   -1.1422    0.0000 O   0  0  0  0  0  0  0  0  0  0  0  0
   -5.2582    1.4558    0.0000 N   0  0  0  0  0  0  0  0  0  0  0  0
   -6.7582    1.4558    0.0000 C   0  0  0  0  0  0  0  0  0  0  0  0
   -7.5082    2.7549    0.0000 C   0  0  0  0  0  0  0  0  0  0  0  0
   -9.0082    2.7549    0.0000 C   0  0  0  0  0  0  0  0  0  0  0  0
   -9.7582    4.0539    0.0000 C   0  0  0  0  0  0  0  0  0  0  0  0
  -11.2582    4.0539    0.0000 C   0  0  0  0  0  0  0  0  0  0  0  0
  -12.0082    2.7549    0.0000 C   0  0  0  0  0  0  0  0  0  0  0  0
  -11.2582    1.4558    0.0000 C   0  0  0  0  0  0  0  0  0  0  0  0
   -9.7582    1.4558    0.0000 C   0  0  0  0  0  0  0  0  0  0  0  0
   -7.5082    0.1568    0.0000 C   0  0  0  0  0  0  0  0  0  0  0  0
   -6.7582   -1.1422    0.0000 O   0  0  0  0  0  0  0  0  0  0  0  0
   -9.0082    0.1568    0.0000 O   0  0  0  0  0  0  0  0  0  0  0  0
  1  2  2  0
  2  3  1  0
  3  4  1  0
  4  5  1  0
  5  6  1  0
  6  7  1  0
  7  8  1  0
  8  9  1  0
  9 10  1  0
 10 11  1  0
 10 12  1  0
 12 13  1  0
 13 14  1  0
 14 15  1  0
 15 16  2  0
 16 17  1  0
 17 18  2  0
 18 19  1  0
 19 20  2  0
  2 21  1  0
 21 22  1  0
 22 23  1  0
 23 24  1  0
 24 25  1  0
 25 26  1  0
 26 27  1  0
 26 28  1  0
 28 29  1  0
 29 30  2  0
 29 31  1  0
 31 32  1  0
 32 33  1  0
 33 34  1  0
 34 35  2  0
 35 36  1  0
 36 37  2  0
 37 38  1  0
 38 39  2  0
 32 40  1  0
 40 41  2  0
 40 42  1  0
 42 43  1  0
 43 44  1  0
 44 45  1  0
 45 46  2  0
 46 47  1  0
 47 48  2  0
 48 49  1  0
 49 50  2  0
 43 51  1  0
 51 52  2  0
 51 53  1  0
 53 54  1  0
 54 55  1  0
 55 56  1  0
 56 57  2  0
 57 58  1  0
 58 59  2  0
 59 60  1  0
 60 61  2  0
 54 62  1  0
 62 63  2  0
 62 64  1  0
 11  4  1  0
 20 15  1  0
 27 21  1  0
 39 34  1  0
 50 45  1  0
 61 56  1  0
 12  6  1  0
 28 23  1  0
M  END
>  <Title>  (3) 
idAABPgen10

$$$$

     RDKit          2D

 63 70  0  0  0  0  0  0  0  0999 V2000
   -1.9605    4.6312    0.0000 O   0  0  0  0  0  0  0  0  0  0  0  0
   -3.2463    3.8586    0.0000 C   0  0  0  0  0  0  0  0  0  0  0  0
   -3.4031    2.3668    0.0000 N   0  0  0  0  0  0  0  0  0  0  0  0
   -2.1895    1.4851    0.0000 C   0  0  0  0  0  0  0  0  0  0  0  0
   -0.8192    2.0952    0.0000 C   0  0  0  0  0  0  0  0  0  0  0  0
    0.3943    1.2135    0.0000 C   0  0  0  0  0  0  0  0  0  0  0  0
    1.2760    0.0000    0.0000 C   0  0  0  0  0  0  0  0  0  0  0  0
    0.3943   -1.2135    0.0000 C   0  0  0  0  0  0  0  0  0  0  0  0
   -1.0323   -0.7500    0.0000 C   0  0  0  0  0  0  0  0  0  0  0  0
   -2.3463   -0.0067    0.0000 C   0  0  0  0  0  0  0  0  0  0  0  0
   -1.0323    0.7500    0.0000 N   0  0  0  0  0  0  0  0  0  0  0  0
   -2.2458    1.6317    0.0000 C   0  0  0  0  0  0  0  0  0  0  0  0
   -2.0890    3.1235    0.0000 C   0  0  0  0  0  0  0  0  0  0  0  0
   -3.3025    4.0051    0.0000 C   0  0  0  0  0  0  0  0  0  0  0  0
   -3.1458    5.4969    0.0000 C   0  0  0  0  0  0  0  0  0  0  0  0
   -4.3593    6.3786    0.0000 C   0  0  0  0  0  0  0  0  0  0  0  0
   -5.7296    5.7685    0.0000 C   0  0  0  0  0  0  0  0  0  0  0  0
   -5.8864    4.2767    0.0000 C   0  0  0  0  0  0  0  0  0  0  0  0
   -4.6729    3.3950    0.0000 N   0  0  0  0  0  0  0  0  0  0  0  0
   -4.4598    4.7402    0.0000 C   0  0  0  0  0  0  0  0  0  0  0  0
   -4.3030    6.2320    0.0000 C   0  0  0  0  0  0  0  0  0  0  0  0
   -5.5165    7.1137    0.0000 C   0  0  0  0  0  0  0  0  0  0  0  0
   -6.9431    7.5772    0.0000 C   0  0  0  0  0  0  0  0  0  0  0  0
   -7.8248    6.3637    0.0000 C   0  0  0  0  0  0  0  0  0  0  0  0
   -6.9431    5.1502    0.0000 C   0  0  0  0  0  0  0  0  0  0  0  0
   -5.8301    4.1301    0.0000 C   0  0  0  0  0  0  0  0  0  0  0  0
   -5.5165    5.6137    0.0000 C   0  0  0  0  0  0  0  0  0  0  0  0
   -4.3030    4.7320    0.0000 C   0  0  0  0  0  0  0  0  0  0  0  0
   -3.1210    5.6556    0.0000 O   0  0  0  0  0  0  0  0  0  0  0  0
   -4.4598    3.2402    0.0000 N   0  0  0  0  0  0  0  0  0  0  0  0
   -3.2463    2.3586    0.0000 C   0  0  0  0  0  0  0  0  0  0  0  0
   -3.4031    0.8668    0.0000 C   0  0  0  0  0  0  0  0  0  0  0  0
   -2.1895   -0.0149    0.0000 C   0  0  0  0  0  0  0  0  0  0  0  0
   -2.3463   -1.5067    0.0000 C   0  0  0  0  0  0  0  0  0  0  0  0
   -1.1328   -2.3884    0.0000 C   0  0  0  0  0  0  0  0  0  0  0  0
    0.2375   -1.7783    0.0000 C   0  0  0  0  0  0  0  0  0  0  0  0
    0.3943   -0.2865    0.0000 C   0  0  0  0  0  0  0  0  0  0  0  0
   -0.8192    0.5952    0.0000 C   0  0  0  0  0  0  0  0  0  0  0  0
   -1.8760    2.9687    0.0000 C   0  0  0  0  0  0  0  0  0  0  0  0
   -1.5385    4.4302    0.0000 O   0  0  0  0  0  0  0  0  0  0  0  0
   -0.6624    2.0870    0.0000 N   0  0  0  0  0  0  0  0  0  0  0  0
    0.7079    2.6971    0.0000 C   0  0  0  0  0  0  0  0  0  0  0  0
    1.9214    1.8154    0.0000 C   0  0  0  0  0  0  0  0  0  0  0  0
    3.2917    2.4255    0.0000 C   0  0  0  0  0  0  0  0  0  0  0  0
    4.5053    1.5438    0.0000 C   0  0  0  0  0  0  0  0  0  0  0  0
    5.8756    2.1539    0.0000 C   0  0  0  0  0  0  0  0  0  0  0  0
    6.0324    3.6457    0.0000 C   0  0  0  0  0  0  0  0  0  0  0  0
    4.8188    4.5274    0.0000 C   0  0  0  0  0  0  0  0  0  0  0  0
    3.4485    3.9173    0.0000 C   0  0  0  0  0  0  0  0  0  0  0  0
    0.8647    4.1889    0.0000 C   0  0  0  0  0  0  0  0  0  0  0  0
   -0.3488    5.0706    0.0000 O   0  0  0  0  0  0  0  0  0  0  0  0
    2.2350    4.7990    0.0000 N   0  0  0  0  0  0  0  0  0  0  0  0
    2.3918    6.2908    0.0000 C   0  0  0  0  0  0  0  0  0  0  0  0
    3.7621    6.9009    0.0000 C   0  0  0  0  0  0  0  0  0  0  0  0
    3.9189    8.3926    0.0000 C   0  0  0  0  0  0  0  0  0  0  0  0
    5.2892    9.0028    0.0000 C   0  0  0  0  0  0  0  0  0  0  0  0
    5.4460   10.4945    0.0000 C   0  0  0  0  0  0  0  0  0  0  0  0
    4.2325   11.3762    0.0000 C   0  0  0  0  0  0  0  0  0  0  0  0
    2.8622   10.7661    0.0000 C   0  0  0  0  0  0  0  0  0  0  0  0
    2.7054    9.2743    0.0000 C   0  0  0  0  0  0  0  0  0  0  0  0
    1.1783    7.1724    0.0000 C   0  0  0  0  0  0  0  0  0  0  0  0
   -0.1921    6.5623    0.0000 O   0  0  0  0  0  0  0  0  0  0  0  0
    1.3351    8.6642    0.0000 O   0  0  0  0  0  0  0  0  0  0  0  0
  1  2  2  0
  2  3  1  0
  3  4  1  0
  4  5  1  0
  5  6  1  0
  6  7  1  0
  7  8  1  0
  8  9  1  0
  9 10  1  0
  9 11  1  0
 11 12  1  0
 12 13  1  0
 13 14  1  0
 14 15  2  0
 15 16  1  0
 16 17  2  0
 17 18  1  0
 18 19  2  0
  2 20  1  0
 20 21  1  0
 21 22  1  0
 22 23  1  0
 23 24  1  0
 24 25  1  0
 25 26  1  0
 25 27  1  0
 27 28  1  0
 28 29  2  0
 28 30  1  0
 30 31  1  0
 31 32  1  0
 32 33  1  0
 33 34  2  0
 34 35  1  0
 35 36  2  0
 36 37  1  0
 37 38  2  0
 31 39  1  0
 39 40  2  0
 39 41  1  0
 41 42  1  0
 42 43  1  0
 43 44  1  0
 44 45  2  0
 45 46  1  0
 46 47  2  0
 47 48  1  0
 48 49  2  0
 42 50  1  0
 50 51  2  0
 50 52  1  0
 52 53  1  0
 53 54  1  0
 54 55  1  0
 55 56  2  0
 56 57  1  0
 57 58  2  0
 58 59  1  0
 59 60  2  0
 53 61  1  0
 61 62  2  0
 61 63  1  0
 10  4  1  0
 19 14  1  0
 26 20  1  0
 38 33  1  0
 49 44  1  0
 60 55  1  0
 11  6  1  0
 27 22  1  0
M  END
>  <Title>  (4) 
idAABKgen10

$$$$

     RDKit          2D

 62 69  0  0  0  0  0  0  0  0999 V2000
   -1.9605    4.6312    0.0000 O   0  0  0  0  0  0  0  0  0  0  0  0
   -3.2463    3.8586    0.0000 C   0  0  0  0  0  0  0  0  0  0  0  0
   -3.4031    2.3668    0.0000 N   0  0  0  0  0  0  0  0  0  0  0  0
   -2.1895    1.4851    0.0000 C   0  0  0  0  0  0  0  0  0  0  0  0
   -0.8192    2.0952    0.0000 C   0  0  0  0  0  0  0  0  0  0  0  0
    0.3943    1.2135    0.0000 C   0  0  0  0  0  0  0  0  0  0  0  0
    1.2760    0.0000    0.0000 C   0  0  0  0  0  0  0  0  0  0  0  0
    0.3943   -1.2135    0.0000 C   0  0  0  0  0  0  0  0  0  0  0  0
   -1.0323   -0.7500    0.0000 C   0  0  0  0  0  0  0  0  0  0  0  0
   -2.3463   -0.0067    0.0000 C   0  0  0  0  0  0  0  0  0  0  0  0
   -1.0323    0.7500    0.0000 N   0  0  0  0  0  0  0  0  0  0  0  0
   -2.2458    1.6317    0.0000 C   0  0  0  0  0  0  0  0  0  0  0  0
   -2.0890    3.1235    0.0000 C   0  0  0  0  0  0  0  0  0  0  0  0
   -3.3025    4.0051    0.0000 C   0  0  0  0  0  0  0  0  0  0  0  0
   -3.1458    5.4969    0.0000 C   0  0  0  0  0  0  0  0  0  0  0  0
   -4.3593    6.3786    0.0000 C   0  0  0  0  0  0  0  0  0  0  0  0
   -5.7296    5.7685    0.0000 C   0  0  0  0  0  0  0  0  0  0  0  0
   -5.8864    4.2767    0.0000 C   0  0  0  0  0  0  0  0  0  0  0  0
   -4.6729    3.3950    0.0000 N   0  0  0  0  0  0  0  0  0  0  0  0
   -4.4598    4.7402    0.0000 C   0  0  0  0  0  0  0  0  0  0  0  0
   -4.3030    6.2320    0.0000 C   0  0  0  0  0  0  0  0  0  0  0  0
   -5.5165    7.1137    0.0000 C   0  0  0  0  0  0  0  0  0  0  0  0
   -6.8869    6.5036    0.0000 C   0  0  0  0  0  0  0  0  0  0  0  0
   -7.0436    5.0118    0.0000 C   0  0  0  0  0  0  0  0  0  0  0  0
   -5.8301    4.1301    0.0000 C   0  0  0  0  0  0  0  0  0  0  0  0
   -5.6733    5.6219    0.0000 C   0  0  0  0  0  0  0  0  0  0  0  0
   -4.4598    4.7402    0.0000 C   0  0  0  0  0  0  0  0  0  0  0  0
   -3.2778    5.6638    0.0000 O   0  0  0  0  0  0  0  0  0  0  0  0
   -4.6166    3.2485    0.0000 N   0  0  0  0  0  0  0  0  0  0  0  0
   -3.4031    2.3668    0.0000 C   0  0  0  0  0  0  0  0  0  0  0  0
   -3.5599    0.8750    0.0000 C   0  0  0  0  0  0  0  0  0  0  0  0
   -2.3463   -0.0067    0.0000 C   0  0  0  0  0  0  0  0  0  0  0  0
   -2.5031   -1.4985    0.0000 C   0  0  0  0  0  0  0  0  0  0  0  0
   -1.2896   -2.3801    0.0000 C   0  0  0  0  0  0  0  0  0  0  0  0
    0.0807   -1.7700    0.0000 C   0  0  0  0  0  0  0  0  0  0  0  0
    0.2375   -0.2783    0.0000 C   0  0  0  0  0  0  0  0  0  0  0  0
   -0.9760    0.6034    0.0000 C   0  0  0  0  0  0  0  0  0  0  0  0
   -2.0328    2.9769    0.0000 C   0  0  0  0  0  0  0  0  0  0  0  0
   -1.6953    4.4384    0.0000 O   0  0  0  0  0  0  0  0  0  0  0  0
   -0.8192    2.0952    0.0000 N   0  0  0  0  0  0  0  0  0  0  0  0
    0.5511    2.7053    0.0000 C   0  0  0  0  0  0  0  0  0  0  0  0
    1.7646    1.8236    0.0000 C   0  0  0  0  0  0  0  0  0  0  0  0
    3.1349    2.4337    0.0000 C   0  0  0  0  0  0  0  0  0  0  0  0
    4.3485    1.5521    0.0000 C   0  0  0  0  0  0  0  0  0  0  0  0
    5.7188    2.1622    0.0000 C   0  0  0  0  0  0  0  0  0  0  0  0
    5.8756    3.6539    0.0000 C   0  0  0  0  0  0  0  0  0  0  0  0
    4.6620    4.5356    0.0000 C   0  0  0  0  0  0  0  0  0  0  0  0
    3.2917    3.9255    0.0000 C   0  0  0  0  0  0  0  0  0  0  0  0
    0.7079    4.1971    0.0000 C   0  0  0  0  0  0  0  0  0  0  0  0
   -0.5056    5.0788    0.0000 O   0  0  0  0  0  0  0  0  0  0  0  0
    2.0782    4.8072    0.0000 N   0  0  0  0  0  0  0  0  0  0  0  0
    2.2350    6.2990    0.0000 C   0  0  0  0  0  0  0  0  0  0  0  0
    3.6053    6.9091    0.0000 C   0  0  0  0  0  0  0  0  0  0  0  0
    3.7621    8.4009    0.0000 C   0  0  0  0  0  0  0  0  0  0  0  0
    5.1324    9.0110    0.0000 C   0  0  0  0  0  0  0  0  0  0  0  0
    5.2892   10.5028    0.0000 C   0  0  0  0  0  0  0  0  0  0  0  0
    4.0757   11.3844    0.0000 C   0  0  0  0  0  0  0  0  0  0  0  0
    2.7054   10.7743    0.0000 C   0  0  0  0  0  0  0  0  0  0  0  0
    2.5486    9.2825    0.0000 C   0  0  0  0  0  0  0  0  0  0  0  0
    1.0215    7.1807    0.0000 C   0  0  0  0  0  0  0  0  0  0  0  0
   -0.3488    6.5706    0.0000 O   0  0  0  0  0  0  0  0  0  0  0  0
    1.1783    8.6724    0.0000 O   0  0  0  0  0  0  0  0  0  0  0  0
  1  2  2  0
  2  3  1  0
  3  4  1  0
  4  5  1  0
  5  6  1  0
  6  7  1  0
  7  8  1  0
  8  9  1  0
  9 10  1  0
  9 11  1  0
 11 12  1  0
 12 13  1  0
 13 14  1  0
 14 15  2  0
 15 16  1  0
 16 17  2  0
 17 18  1  0
 18 19  2  0
  2 20  1  0
 20 21  1  0
 21 22  1  0
 22 23  1  0
 23 24  1  0
 24 25  1  0
 24 26  1  0
 26 27  1  0
 27 28  2  0
 27 29  1  0
 29 30  1  0
 30 31  1  0
 31 32  1  0
 32 33  2  0
 33 34  1  0
 34 35  2  0
 35 36  1  0
 36 37  2  0
 30 38  1  0
 38 39  2  0
 38 40  1  0
 40 41  1  0
 41 42  1  0
 42 43  1  0
 43 44  2  0
 44 45  1  0
 45 46  2  0
 46 47  1  0
 47 48  2  0
 41 49  1  0
 49 50  2  0
 49 51  1  0
 51 52  1  0
 52 53  1  0
 53 54  1  0
 54 55  2  0
 55 56  1  0
 56 57  2  0
 57 58  1  0
 58 59  2  0
 52 60  1  0
 60 61  2  0
 60 62  1  0
 10  4  1  0
 19 14  1  0
 25 20  1  0
 37 32  1  0
 48 43  1  0
 59 54  1  0
 11  6  1  0
 26 22  1  0
M  END
>  <Title>  (5) 
idAAAFgen10

$$$$

     RDKit          2D

 64 71  0  0  0  0  0  0  0  0999 V2000
   -4.6528   -2.6992    0.0000 O   0  0  0  0  0  0  0  0  0  0  0  0
   -3.7500   -3.8971    0.0000 C   0  0  0  0  0  0  0  0  0  0  0  0
   -2.2500   -3.8971    0.0000 N   0  0  0  0  0  0  0  0  0  0  0  0
   -1.5000   -2.5981    0.0000 C   0  0  0  0  0  0  0  0  0  0  0  0
   -0.0000   -2.5981    0.0000 C   0  0  0  0  0  0  0  0  0  0  0  0
    0.7500   -1.2990    0.0000 C   0  0  0  0  0  0  0  0  0  0  0  0
    1.5000    0.0000    0.0000 C   0  0  0  0  0  0  0  0  0  0  0  0
    0.7500    1.2990    0.0000 C   0  0  0  0  0  0  0  0  0  0  0  0
   -0.7500    1.2990    0.0000 C   0  0  0  0  0  0  0  0  0  0  0  0
   -1.5000    0.0000    0.0000 C   0  0  0  0  0  0  0  0  0  0  0  0
   -2.2500   -1.2990    0.0000 C   0  0  0  0  0  0  0  0  0  0  0  0
   -0.7500   -1.2990    0.0000 N   0  0  0  0  0  0  0  0  0  0  0  0
   -1.5000   -2.5981    0.0000 C   0  0  0  0  0  0  0  0  0  0  0  0
   -3.0000   -2.5981    0.0000 C   0  0  0  0  0  0  0  0  0  0  0  0
   -3.7500   -3.8971    0.0000 C   0  0  0  0  0  0  0  0  0  0  0  0
   -5.2500   -3.8971    0.0000 C   0  0  0  0  0  0  0  0  0  0  0  0
   -6.0000   -5.1962    0.0000 C   0  0  0  0  0  0  0  0  0  0  0  0
   -5.2500   -6.4952    0.0000 C   0  0  0  0  0  0  0  0  0  0  0  0
   -3.7500   -6.4952    0.0000 C   0  0  0  0  0  0  0  0  0  0  0  0
   -3.0000   -5.1962    0.0000 C   0  0  0  0  0  0  0  0  0  0  0  0
   -4.5000   -5.1962    0.0000 C   0  0  0  0  0  0  0  0  0  0  0  0
   -6.0000   -5.1962    0.0000 C   0  0  0  0  0  0  0  0  0  0  0  0
   -6.7500   -6.4952    0.0000 C   0  0  0  0  0  0  0  0  0  0  0  0
   -7.0619   -7.9624    0.0000 C   0  0  0  0  0  0  0  0  0  0  0  0
   -5.7628   -8.7124    0.0000 C   0  0  0  0  0  0  0  0  0  0  0  0
   -4.6481   -7.7087    0.0000 C   0  0  0  0  0  0  0  0  0  0  0  0
   -3.7500   -6.4952    0.0000 C   0  0  0  0  0  0  0  0  0  0  0  0
   -5.2582   -6.3384    0.0000 C   0  0  0  0  0  0  0  0  0  0  0  0
   -4.5082   -5.0394    0.0000 C   0  0  0  0  0  0  0  0  0  0  0  0
   -5.5503   -3.9604    0.0000 O   0  0  0  0  0  0  0  0  0  0  0  0
   -3.0082   -5.0394    0.0000 N   0  0  0  0  0  0  0  0  0  0  0  0
   -2.2582   -3.7403    0.0000 C   0  0  0  0  0  0  0  0  0  0  0  0
   -0.7582   -3.7403    0.0000 C   0  0  0  0  0  0  0  0  0  0  0  0
   -0.0082   -2.4413    0.0000 C   0  0  0  0  0  0  0  0  0  0  0  0
    1.4918   -2.4413    0.0000 C   0  0  0  0  0  0  0  0  0  0  0  0
    2.2418   -1.1422    0.0000 C   0  0  0  0  0  0  0  0  0  0  0  0
    1.4918    0.1568    0.0000 C   0  0  0  0  0  0  0  0  0  0  0  0
   -0.0082    0.1568    0.0000 C   0  0  0  0  0  0  0  0  0  0  0  0
   -0.7582   -1.1422    0.0000 C   0  0  0  0  0  0  0  0  0  0  0  0
   -3.0082   -2.4413    0.0000 C   0  0  0  0  0  0  0  0  0  0  0  0
   -4.4970   -2.2584    0.0000 O   0  0  0  0  0  0  0  0  0  0  0  0
   -2.2582   -1.1422    0.0000 N   0  0  0  0  0  0  0  0  0  0  0  0
   -3.0082    0.1568    0.0000 C   0  0  0  0  0  0  0  0  0  0  0  0
   -2.2582    1.4558    0.0000 C   0  0  0  0  0  0  0  0  0  0  0  0
   -3.0082    2.7549    0.0000 C   0  0  0  0  0  0  0  0  0  0  0  0
   -2.2582    4.0539    0.0000 C   0  0  0  0  0  0  0  0  0  0  0  0
   -3.0082    5.3529    0.0000 C   0  0  0  0  0  0  0  0  0  0  0  0
   -4.5082    5.3529    0.0000 C   0  0  0  0  0  0  0  0  0  0  0  0
   -5.2582    4.0539    0.0000 C   0  0  0  0  0  0  0  0  0  0  0  0
   -4.5082    2.7549    0.0000 C   0  0  0  0  0  0  0  0  0  0  0  0
   -4.5082    0.1568    0.0000 C   0  0  0  0  0  0  0  0  0  0  0  0
   -5.2582   -1.1422    0.0000 O   0  0  0  0  0  0  0  0  0  0  0  0
   -5.2582    1.4558    0.0000 N   0  0  0  0  0  0  0  0  0  0  0  0
   -6.7582    1.4558    0.0000 C   0  0  0  0  0  0  0  0  0  0  0  0
   -7.5082    2.7549    0.0000 C   0  0  0  0  0  0  0  0  0  0  0  0
   -9.0082    2.7549    0.0000 C   0  0  0  0  0  0  0  0  0  0  0  0
   -9.7582    4.0539    0.0000 C   0  0  0  0  0  0  0  0  0  0  0  0
  -11.2582    4.0539    0.0000 C   0  0  0  0  0  0  0  0  0  0  0  0
  -12.0082    2.7549    0.0000 C   0  0  0  0  0  0  0  0  0  0  0  0
  -11.2582    1.4558    0.0000 C   0  0  0  0  0  0  0  0  0  0  0  0
   -9.7582    1.4558    0.0000 C   0  0  0  0  0  0  0  0  0  0  0  0
   -7.5082    0.1568    0.0000 C   0  0  0  0  0  0  0  0  0  0  0  0
   -6.7582   -1.1422    0.0000 O   0  0  0  0  0  0  0  0  0  0  0  0
   -9.0082    0.1568    0.0000 O   0  0  0  0  0  0  0  0  0  0  0  0
  1  2  2  0
  2  3  1  0
  3  4  1  0
  4  5  1  0
  5  6  1  0
  6  7  1  0
  7  8  1  0
  8  9  1  0
  9 10  1  0
 10 11  1  0
 10 12  1  0
 12 13  1  0
 13 14  1  0
 14 15  1  0
 15 16  2  0
 16 17  1  0
 17 18  2  0
 18 19  1  0
 19 20  2  0
  2 21  1  0
 21 22  1  0
 22 23  1  0
 23 24  1  0
 24 25  1  0
 25 26  1  0
 26 27  1  0
 26 28  1  0
 28 29  1  0
 29 30  2  0
 29 31  1  0
 31 32  1  0
 32 33  1  0
 33 34  1  0
 34 35  2  0
 35 36  1  0
 36 37  2  0
 37 38  1  0
 38 39  2  0
 32 40  1  0
 40 41  2  0
 40 42  1  0
 42 43  1  0
 43 44  1  0
 44 45  1  0
 45 46  2  0
 46 47  1  0
 47 48  2  0
 48 49  1  0
 49 50  2  0
 43 51  1  0
 51 52  2  0
 51 53  1  0
 53 54  1  0
 54 55  1  0
 55 56  1  0
 56 57  2  0
 57 58  1  0
 58 59  2  0
 59 60  1  0
 60 61  2  0
 54 62  1  0
 62 63  2  0
 62 64  1  0
 11  4  1  0
 20 15  1  0
 27 21  1  0
 39 34  1  0
 50 45  1  0
 61 56  1  0
 12  6  1  0
 28 23  1  0
M  END
>  <Title>  (6) 
idAAAJgen10

$$$$

     RDKit          2D

 63 70  0  0  0  0  0  0  0  0999 V2000
   -4.6528   -2.6992    0.0000 O   0  0  0  0  0  0  0  0  0  0  0  0
   -3.7500   -3.8971    0.0000 C   0  0  0  0  0  0  0  0  0  0  0  0
   -2.2500   -3.8971    0.0000 N   0  0  0  0  0  0  0  0  0  0  0  0
   -1.5000   -2.5981    0.0000 C   0  0  0  0  0  0  0  0  0  0  0  0
   -0.0000   -2.5981    0.0000 C   0  0  0  0  0  0  0  0  0  0  0  0
    0.7500   -1.2990    0.0000 C   0  0  0  0  0  0  0  0  0  0  0  0
    1.5000    0.0000    0.0000 C   0  0  0  0  0  0  0  0  0  0  0  0
    0.7500    1.2990    0.0000 C   0  0  0  0  0  0  0  0  0  0  0  0
   -0.7500    1.2990    0.0000 C   0  0  0  0  0  0  0  0  0  0  0  0
   -1.5000    0.0000    0.0000 C   0  0  0  0  0  0  0  0  0  0  0  0
   -2.2500   -1.2990    0.0000 C   0  0  0  0  0  0  0  0  0  0  0  0
   -0.7500   -1.2990    0.0000 N   0  0  0  0  0  0  0  0  0  0  0  0
   -1.5000   -2.5981    0.0000 C   0  0  0  0  0  0  0  0  0  0  0  0
   -3.0000   -2.5981    0.0000 C   0  0  0  0  0  0  0  0  0  0  0  0
   -3.7500   -3.8971    0.0000 C   0  0  0  0  0  0  0  0  0  0  0  0
   -5.2500   -3.8971    0.0000 C   0  0  0  0  0  0  0  0  0  0  0  0
   -6.0000   -5.1962    0.0000 C   0  0  0  0  0  0  0  0  0  0  0  0
   -5.2500   -6.4952    0.0000 C   0  0  0  0  0  0  0  0  0  0  0  0
   -3.7500   -6.4952    0.0000 C   0  0  0  0  0  0  0  0  0  0  0  0
   -3.0000   -5.1962    0.0000 C   0  0  0  0  0  0  0  0  0  0  0  0
   -4.5000   -5.1962    0.0000 C   0  0  0  0  0  0  0  0  0  0  0  0
   -6.0000   -5.1962    0.0000 C   0  0  0  0  0  0  0  0  0  0  0  0
   -6.7500   -6.4952    0.0000 C   0  0  0  0  0  0  0  0  0  0  0  0
   -6.0000   -7.7942    0.0000 C   0  0  0  0  0  0  0  0  0  0  0  0
   -4.5000   -7.7942    0.0000 C   0  0  0  0  0  0  0  0  0  0  0  0
   -3.7500   -6.4952    0.0000 C   0  0  0  0  0  0  0  0  0  0  0  0
   -5.2500   -6.4952    0.0000 C   0  0  0  0  0  0  0  0  0  0  0  0
   -4.5000   -5.1962    0.0000 C   0  0  0  0  0  0  0  0  0  0  0  0
   -5.5420   -4.1172    0.0000 O   0  0  0  0  0  0  0  0  0  0  0  0
   -3.0000   -5.1962    0.0000 N   0  0  0  0  0  0  0  0  0  0  0  0
   -2.2500   -3.8971    0.0000 C   0  0  0  0  0  0  0  0  0  0  0  0
   -0.7500   -3.8971    0.0000 C   0  0  0  0  0  0  0  0  0  0  0  0
    0.0000   -2.5981    0.0000 C   0  0  0  0  0  0  0  0  0  0  0  0
    1.5000   -2.5981    0.0000 C   0  0  0  0  0  0  0  0  0  0  0  0
    2.2500   -1.2990    0.0000 C   0  0  0  0  0  0  0  0  0  0  0  0
    1.5000   -0.0000    0.0000 C   0  0  0  0  0  0  0  0  0  0  0  0
    0.0000   -0.0000    0.0000 C   0  0  0  0  0  0  0  0  0  0  0  0
   -0.7500   -1.2990    0.0000 C   0  0  0  0  0  0  0  0  0  0  0  0
   -3.0000   -2.5981    0.0000 C   0  0  0  0  0  0  0  0  0  0  0  0
   -4.4888   -2.4152    0.0000 O   0  0  0  0  0  0  0  0  0  0  0  0
   -2.2500   -1.2990    0.0000 N   0  0  0  0  0  0  0  0  0  0  0  0
   -3.0000   -0.0000    0.0000 C   0  0  0  0  0  0  0  0  0  0  0  0
   -2.2500    1.2990    0.0000 C   0  0  0  0  0  0  0  0  0  0  0  0
   -3.0000    2.5981    0.0000 C   0  0  0  0  0  0  0  0  0  0  0  0
   -2.2500    3.8971    0.0000 C   0  0  0  0  0  0  0  0  0  0  0  0
   -3.0000    5.1962    0.0000 C   0  0  0  0  0  0  0  0  0  0  0  0
   -4.5000    5.1962    0.0000 C   0  0  0  0  0  0  0  0  0  0  0  0
   -5.2500    3.8971    0.0000 C   0  0  0  0  0  0  0  0  0  0  0  0
   -4.5000    2.5981    0.0000 C   0  0  0  0  0  0  0  0  0  0  0  0
   -4.5000   -0.0000    0.0000 C   0  0  0  0  0  0  0  0  0  0  0  0
   -5.2500   -1.2990    0.0000 O   0  0  0  0  0  0  0  0  0  0  0  0
   -5.2500    1.2990    0.0000 N   0  0  0  0  0  0  0  0  0  0  0  0
   -6.7500    1.2990    0.0000 C   0  0  0  0  0  0  0  0  0  0  0  0
   -7.5000    2.5981    0.0000 C   0  0  0  0  0  0  0  0  0  0  0  0
   -9.0000    2.5981    0.0000 C   0  0  0  0  0  0  0  0  0  0  0  0
   -9.7500    3.8971    0.0000 C   0  0  0  0  0  0  0  0  0  0  0  0
  -11.2500    3.8971    0.0000 C   0  0  0  0  0  0  0  0  0  0  0  0
  -12.0000    2.5981    0.0000 C   0  0  0  0  0  0  0  0  0  0  0  0
  -11.2500    1.2990    0.0000 C   0  0  0  0  0  0  0  0  0  0  0  0
   -9.7500    1.2990    0.0000 C   0  0  0  0  0  0  0  0  0  0  0  0
   -7.5000    0.0000    0.0000 C   0  0  0  0  0  0  0  0  0  0  0  0
   -6.7500   -1.2990    0.0000 O   0  0  0  0  0  0  0  0  0  0  0  0
   -9.0000    0.0000    0.0000 O   0  0  0  0  0  0  0  0  0  0  0  0
  1  2  2  0
  2  3  1  0
  3  4  1  0
  4  5  1  0
  5  6  1  0
  6  7  1  0
  7  8  1  0
  8  9  1  0
  9 10  1  0
 10 11  1  0
 10 12  1  0
 12 13  1  0
 13 14  1  0
 14 15  1  0
 15 16  2  0
 16 17  1  0
 17 18  2  0
 18 19  1  0
 19 20  2  0
  2 21  1  0
 21 22  1  0
 22 23  1  0
 23 24  1  0
 24 25  1  0
 25 26  1  0
 25 27  1  0
 27 28  1  0
 28 29  2  0
 28 30  1  0
 30 31  1  0
 31 32  1  0
 32 33  1  0
 33 34  2  0
 34 35  1  0
 35 36  2  0
 36 37  1  0
 37 38  2  0
 31 39  1  0
 39 40  2  0
 39 41  1  0
 41 42  1  0
 42 43  1  0
 43 44  1  0
 44 45  2  0
 45 46  1  0
 46 47  2  0
 47 48  1  0
 48 49  2  0
 42 50  1  0
 50 51  2  0
 50 52  1  0
 52 53  1  0
 53 54  1  0
 54 55  1  0
 55 56  2  0
 56 57  1  0
 57 58  2  0
 58 59  1  0
 59 60  2  0
 53 61  1  0
 61 62  2  0
 61 63  1  0
 11  4  1  0
 20 15  1  0
 26 21  1  0
 38 33  1  0
 49 44  1  0
 60 55  1  0
 12  6  1  0
 27 23  1  0
M  END
>  <Title>  (7) 
idAAANgen10

$$$$

     RDKit          2D

 64 71  0  0  0  0  0  0  0  0999 V2000
   -4.5000   -2.5981    0.0000 O   0  0  0  0  0  0  0  0  0  0  0  0
   -3.7500   -3.8971    0.0000 C   0  0  0  0  0  0  0  0  0  0  0  0
   -2.2500   -3.8971    0.0000 N   0  0  0  0  0  0  0  0  0  0  0  0
   -1.5000   -2.5981    0.0000 C   0  0  0  0  0  0  0  0  0  0  0  0
   -0.0000   -2.5981    0.0000 C   0  0  0  0  0  0  0  0  0  0  0  0
    0.7500   -1.2990    0.0000 C   0  0  0  0  0  0  0  0  0  0  0  0
    1.5000    0.0000    0.0000 C   0  0  0  0  0  0  0  0  0  0  0  0
    0.7500    1.2990    0.0000 C   0  0  0  0  0  0  0  0  0  0  0  0
   -0.7500    1.2990    0.0000 C   0  0  0  0  0  0  0  0  0  0  0  0
   -1.5000    0.0000    0.0000 C   0  0  0  0  0  0  0  0  0  0  0  0
   -2.2500   -1.2990    0.0000 C   0  0  0  0  0  0  0  0  0  0  0  0
   -0.7500   -1.2990    0.0000 N   0  0  0  0  0  0  0  0  0  0  0  0
   -1.5000   -2.5981    0.0000 C   0  0  0  0  0  0  0  0  0  0  0  0
   -3.0000   -2.5981    0.0000 C   0  0  0  0  0  0  0  0  0  0  0  0
   -3.7500   -3.8971    0.0000 C   0  0  0  0  0  0  0  0  0  0  0  0
   -5.2500   -3.8971    0.0000 C   0  0  0  0  0  0  0  0  0  0  0  0
   -6.0000   -5.1962    0.0000 C   0  0  0  0  0  0  0  0  0  0  0  0
   -5.2500   -6.4952    0.0000 C   0  0  0  0  0  0  0  0  0  0  0  0
   -3.7500   -6.4952    0.0000 C   0  0  0  0  0  0  0  0  0  0  0  0
   -3.0000   -5.1962    0.0000 C   0  0  0  0  0  0  0  0  0  0  0  0
   -4.5000   -5.1962    0.0000 C   0  0  0  0  0  0  0  0  0  0  0  0
   -3.6550   -6.4355    0.0000 C   0  0  0  0  0  0  0  0  0  0  0  0
   -4.0972   -7.8689    0.0000 O   0  0  0  0  0  0  0  0  0  0  0  0
   -5.4935   -8.4169    0.0000 C   0  0  0  0  0  0  0  0  0  0  0  0
   -6.7925   -7.6669    0.0000 C   0  0  0  0  0  0  0  0  0  0  0  0
   -7.0161   -6.1836    0.0000 C   0  0  0  0  0  0  0  0  0  0  0  0
   -5.9958   -5.0841    0.0000 C   0  0  0  0  0  0  0  0  0  0  0  0
   -5.7170   -6.9336    0.0000 C   0  0  0  0  0  0  0  0  0  0  0  0
   -4.4777   -6.0887    0.0000 C   0  0  0  0  0  0  0  0  0  0  0  0
   -4.2245   -4.6102    0.0000 O   0  0  0  0  0  0  0  0  0  0  0  0
   -3.1262   -6.7395    0.0000 N   0  0  0  0  0  0  0  0  0  0  0  0
   -1.8869   -5.8945    0.0000 C   0  0  0  0  0  0  0  0  0  0  0  0
   -0.5354   -6.5453    0.0000 C   0  0  0  0  0  0  0  0  0  0  0  0
    0.7040   -5.7003    0.0000 C   0  0  0  0  0  0  0  0  0  0  0  0
    2.0554   -6.3512    0.0000 C   0  0  0  0  0  0  0  0  0  0  0  0
    3.2948   -5.5062    0.0000 C   0  0  0  0  0  0  0  0  0  0  0  0
    3.1827   -4.0104    0.0000 C   0  0  0  0  0  0  0  0  0  0  0  0
    1.8312   -3.3596    0.0000 C   0  0  0  0  0  0  0  0  0  0  0  0
    0.5919   -4.2045    0.0000 C   0  0  0  0  0  0  0  0  0  0  0  0
   -1.9990   -4.3987    0.0000 C   0  0  0  0  0  0  0  0  0  0  0  0
   -3.3504   -3.7479    0.0000 O   0  0  0  0  0  0  0  0  0  0  0  0
   -0.7596   -3.5537    0.0000 N   0  0  0  0  0  0  0  0  0  0  0  0
   -0.8717   -2.0579    0.0000 C   0  0  0  0  0  0  0  0  0  0  0  0
    0.3677   -1.2129    0.0000 C   0  0  0  0  0  0  0  0  0  0  0  0
    0.2556    0.2829    0.0000 C   0  0  0  0  0  0  0  0  0  0  0  0
    1.4949    1.1279    0.0000 C   0  0  0  0  0  0  0  0  0  0  0  0
    1.3828    2.6237    0.0000 C   0  0  0  0  0  0  0  0  0  0  0  0
    0.0314    3.2745    0.0000 C   0  0  0  0  0  0  0  0  0  0  0  0
   -1.2080    2.4295    0.0000 C   0  0  0  0  0  0  0  0  0  0  0  0
   -1.0959    0.9337    0.0000 C   0  0  0  0  0  0  0  0  0  0  0  0
   -2.2231   -1.4071    0.0000 C   0  0  0  0  0  0  0  0  0  0  0  0
   -3.6301   -1.9271    0.0000 O   0  0  0  0  0  0  0  0  0  0  0  0
   -2.3352    0.0887    0.0000 N   0  0  0  0  0  0  0  0  0  0  0  0
   -3.6867    0.7395    0.0000 C   0  0  0  0  0  0  0  0  0  0  0  0
   -3.7988    2.2354    0.0000 C   0  0  0  0  0  0  0  0  0  0  0  0
   -5.1502    2.8862    0.0000 C   0  0  0  0  0  0  0  0  0  0  0  0
   -5.2623    4.3820    0.0000 C   0  0  0  0  0  0  0  0  0  0  0  0
   -6.6138    5.0328    0.0000 C   0  0  0  0  0  0  0  0  0  0  0  0
   -7.8531    4.1878    0.0000 C   0  0  0  0  0  0  0  0  0  0  0  0
   -7.7411    2.6920    0.0000 C   0  0  0  0  0  0  0  0  0  0  0  0
   -6.3896    2.0412    0.0000 C   0  0  0  0  0  0  0  0  0  0  0  0
   -4.9260   -0.1054    0.0000 C   0  0  0  0  0  0  0  0  0  0  0  0
   -4.8140   -1.6012    0.0000 O   0  0  0  0  0  0  0  0  0  0  0  0
   -6.2775    0.5454    0.0000 O   0  0  0  0  0  0  0  0  0  0  0  0
  1  2  2  0
  2  3  1  0
  3  4  1  0
  4  5  1  0
  5  6  1  0
  6  7  1  0
  7  8  1  0
  8  9  1  0
  9 10  1  0
 10 11  1  0
 10 12  1  0
 12 13  1  0
 13 14  1  0
 14 15  1  0
 15 16  2  0
 16 17  1  0
 17 18  2  0
 18 19  1  0
 19 20  2  0
  2 21  1  0
 21 22  1  0
 22 23  1  0
 23 24  1  0
 24 25  1  0
 25 26  1  0
 26 27  1  0
 26 28  1  0
 28 29  1  0
 29 30  2  0
 29 31  1  0
 31 32  1  0
 32 33  1  0
 33 34  1  0
 34 35  2  0
 35 36  1  0
 36 37  2  0
 37 38  1  0
 38 39  2  0
 32 40  1  0
 40 41  2  0
 40 42  1  0
 42 43  1  0
 43 44  1  0
 44 45  1  0
 45 46  2  0
 46 47  1  0
 47 48  2  0
 48 49  1  0
 49 50  2  0
 43 51  1  0
 51 52  2  0
 51 53  1  0
 53 54  1  0
 54 55  1  0
 55 56  1  0
 56 57  2  0
 57 58  1  0
 58 59  2  0
 59 60  1  0
 60 61  2  0
 54 62  1  0
 62 63  2  0
 62 64  1  0
 11  4  1  0
 20 15  1  0
 27 21  1  0
 39 34  1  0
 50 45  1  0
 61 56  1  0
 12  6  1  0
 28 24  1  0
M  END
>  <Title>  (8) 
idAABFgen10

$$$$

     RDKit          2D

 63 70  0  0  0  0  0  0  0  0999 V2000
   -1.9605    4.6312    0.0000 O   0  0  0  0  0  0  0  0  0  0  0  0
   -3.2463    3.8586    0.0000 C   0  0  0  0  0  0  0  0  0  0  0  0
   -3.4031    2.3668    0.0000 N   0  0  0  0  0  0  0  0  0  0  0  0
   -2.1895    1.4851    0.0000 C   0  0  0  0  0  0  0  0  0  0  0  0
   -0.8192    2.0952    0.0000 C   0  0  0  0  0  0  0  0  0  0  0  0
    0.3943    1.2135    0.0000 C   0  0  0  0  0  0  0  0  0  0  0  0
    1.2760    0.0000    0.0000 C   0  0  0  0  0  0  0  0  0  0  0  0
    0.3943   -1.2135    0.0000 C   0  0  0  0  0  0  0  0  0  0  0  0
   -1.0323   -0.7500    0.0000 C   0  0  0  0  0  0  0  0  0  0  0  0
   -2.3463   -0.0067    0.0000 C   0  0  0  0  0  0  0  0  0  0  0  0
   -1.0323    0.7500    0.0000 N   0  0  0  0  0  0  0  0  0  0  0  0
   -2.2458    1.6317    0.0000 C   0  0  0  0  0  0  0  0  0  0  0  0
   -2.0890    3.1235    0.0000 C   0  0  0  0  0  0  0  0  0  0  0  0
   -3.3025    4.0051    0.0000 C   0  0  0  0  0  0  0  0  0  0  0  0
   -3.1458    5.4969    0.0000 C   0  0  0  0  0  0  0  0  0  0  0  0
   -4.3593    6.3786    0.0000 C   0  0  0  0  0  0  0  0  0  0  0  0
   -5.7296    5.7685    0.0000 C   0  0  0  0  0  0  0  0  0  0  0  0
   -5.8864    4.2767    0.0000 C   0  0  0  0  0  0  0  0  0  0  0  0
   -4.6729    3.3950    0.0000 C   0  0  0  0  0  0  0  0  0  0  0  0
   -4.4598    4.7402    0.0000 C   0  0  0  0  0  0  0  0  0  0  0  0
   -4.3030    6.2320    0.0000 C   0  0  0  0  0  0  0  0  0  0  0  0
   -5.5165    7.1137    0.0000 C   0  0  0  0  0  0  0  0  0  0  0  0
   -6.9431    7.5772    0.0000 C   0  0  0  0  0  0  0  0  0  0  0  0
   -7.8248    6.3637    0.0000 C   0  0  0  0  0  0  0  0  0  0  0  0
   -6.9431    5.1502    0.0000 C   0  0  0  0  0  0  0  0  0  0  0  0
   -5.8301    4.1301    0.0000 C   0  0  0  0  0  0  0  0  0  0  0  0
   -5.5165    5.6137    0.0000 C   0  0  0  0  0  0  0  0  0  0  0  0
   -4.3030    4.7320    0.0000 C   0  0  0  0  0  0  0  0  0  0  0  0
   -3.1210    5.6556    0.0000 O   0  0  0  0  0  0  0  0  0  0  0  0
   -4.4598    3.2402    0.0000 N   0  0  0  0  0  0  0  0  0  0  0  0
   -3.2463    2.3586    0.0000 C   0  0  0  0  0  0  0  0  0  0  0  0
   -3.4031    0.8668    0.0000 C   0  0  0  0  0  0  0  0  0  0  0  0
   -2.1895   -0.0149    0.0000 C   0  0  0  0  0  0  0  0  0  0  0  0
   -2.3463   -1.5067    0.0000 C   0  0  0  0  0  0  0  0  0  0  0  0
   -1.1328   -2.3884    0.0000 C   0  0  0  0  0  0  0  0  0  0  0  0
    0.2375   -1.7783    0.0000 C   0  0  0  0  0  0  0  0  0  0  0  0
    0.3943   -0.2865    0.0000 C   0  0  0  0  0  0  0  0  0  0  0  0
   -0.8192    0.5952    0.0000 C   0  0  0  0  0  0  0  0  0  0  0  0
   -1.8760    2.9687    0.0000 C   0  0  0  0  0  0  0  0  0  0  0  0
   -1.5385    4.4302    0.0000 O   0  0  0  0  0  0  0  0  0  0  0  0
   -0.6624    2.0870    0.0000 N   0  0  0  0  0  0  0  0  0  0  0  0
    0.7079    2.6971    0.0000 C   0  0  0  0  0  0  0  0  0  0  0  0
    1.9214    1.8154    0.0000 C   0  0  0  0  0  0  0  0  0  0  0  0
    3.2917    2.4255    0.0000 C   0  0  0  0  0  0  0  0  0  0  0  0
    4.5053    1.5438    0.0000 C   0  0  0  0  0  0  0  0  0  0  0  0
    5.8756    2.1539    0.0000 C   0  0  0  0  0  0  0  0  0  0  0  0
    6.0324    3.6457    0.0000 C   0  0  0  0  0  0  0  0  0  0  0  0
    4.8188    4.5274    0.0000 C   0  0  0  0  0  0  0  0  0  0  0  0
    3.4485    3.9173    0.0000 C   0  0  0  0  0  0  0  0  0  0  0  0
    0.8647    4.1889    0.0000 C   0  0  0  0  0  0  0  0  0  0  0  0
   -0.3488    5.0706    0.0000 O   0  0  0  0  0  0  0  0  0  0  0  0
    2.2350    4.7990    0.0000 N   0  0  0  0  0  0  0  0  0  0  0  0
    2.3918    6.2908    0.0000 C   0  0  0  0  0  0  0  0  0  0  0  0
    3.7621    6.9009    0.0000 C   0  0  0  0  0  0  0  0  0  0  0  0
    3.9189    8.3926    0.0000 C   0  0  0  0  0  0  0  0  0  0  0  0
    5.2892    9.0028    0.0000 C   0  0  0  0  0  0  0  0  0  0  0  0
    5.4460   10.4945    0.0000 C   0  0  0  0  0  0  0  0  0  0  0  0
    4.2325   11.3762    0.0000 C   0  0  0  0  0  0  0  0  0  0  0  0
    2.8622   10.7661    0.0000 C   0  0  0  0  0  0  0  0  0  0  0  0
    2.7054    9.2743    0.0000 C   0  0  0  0  0  0  0  0  0  0  0  0
    1.1783    7.1724    0.0000 C   0  0  0  0  0  0  0  0  0  0  0  0
   -0.1921    6.5623    0.0000 O   0  0  0  0  0  0  0  0  0  0  0  0
    1.3351    8.6642    0.0000 O   0  0  0  0  0  0  0  0  0  0  0  0
  1  2  2  0
  2  3  1  0
  3  4  1  0
  4  5  1  0
  5  6  1  0
  6  7  1  0
  7  8  1  0
  8  9  1  0
  9 10  1  0
  9 11  1  0
 11 12  1  0
 12 13  1  0
 13 14  1  0
 14 15  2  0
 15 16  1  0
 16 17  2  0
 17 18  1  0
 18 19  2  0
  2 20  1  0
 20 21  1  0
 21 22  1  0
 22 23  1  0
 23 24  1  0
 24 25  1  0
 25 26  1  0
 25 27  1  0
 27 28  1  0
 28 29  2  0
 28 30  1  0
 30 31  1  0
 31 32  1  0
 32 33  1  0
 33 34  2  0
 34 35  1  0
 35 36  2  0
 36 37  1  0
 37 38  2  0
 31 39  1  0
 39 40  2  0
 39 41  1  0
 41 42  1  0
 42 43  1  0
 43 44  1  0
 44 45  2  0
 45 46  1  0
 46 47  2  0
 47 48  1  0
 48 49  2  0
 42 50  1  0
 50 51  2  0
 50 52  1  0
 52 53  1  0
 53 54  1  0
 54 55  1  0
 55 56  2  0
 56 57  1  0
 57 58  2  0
 58 59  1  0
 59 60  2  0
 53 61  1  0
 61 62  2  0
 61 63  1  0
 10  4  1  0
 19 14  1  0
 26 20  1  0
 38 33  1  0
 49 44  1  0
 60 55  1  0
 11  6  1  0
 27 22  1  0
M  END
>  <Title>  (9) 
idAAAUgen10

$$$$

     RDKit          2D

 57 62  0  0  0  0  0  0  0  0999 V2000
    2.9888   -2.4152    0.0000 O   0  0  0  0  0  0  0  0  0  0  0  0
    1.5000   -2.5981    0.0000 C   0  0  0  0  0  0  0  0  0  0  0  0
    0.7500   -3.8971    0.0000 N   0  0  0  0  0  0  0  0  0  0  0  0
    1.5000   -5.1962    0.0000 C   0  0  0  0  0  0  0  0  0  0  0  0
    0.7500   -6.4952    0.0000 C   0  0  0  0  0  0  0  0  0  0  0  0
    1.5000   -7.7942    0.0000 C   0  0  0  0  0  0  0  0  0  0  0  0
    0.7500   -9.0933    0.0000 C   0  0  0  0  0  0  0  0  0  0  0  0
    1.5000  -10.3923    0.0000 C   0  0  0  0  0  0  0  0  0  0  0  0
    3.0000  -10.3923    0.0000 C   0  0  0  0  0  0  0  0  0  0  0  0
    3.7500   -9.0933    0.0000 C   0  0  0  0  0  0  0  0  0  0  0  0
    3.0000   -7.7942    0.0000 C   0  0  0  0  0  0  0  0  0  0  0  0
    3.0000   -5.1962    0.0000 C   0  0  0  0  0  0  0  0  0  0  0  0
    3.7500   -3.8971    0.0000 O   0  0  0  0  0  0  0  0  0  0  0  0
    3.7500   -6.4952    0.0000 N   0  0  0  0  0  0  0  0  0  0  0  0
    5.2500   -6.4952    0.0000 C   0  0  0  0  0  0  0  0  0  0  0  0
    6.0000   -7.7942    0.0000 C   0  0  0  0  0  0  0  0  0  0  0  0
    7.5000   -7.7942    0.0000 C   0  0  0  0  0  0  0  0  0  0  0  0
    8.2500   -9.0933    0.0000 C   0  0  0  0  0  0  0  0  0  0  0  0
    9.7500   -9.0933    0.0000 C   0  0  0  0  0  0  0  0  0  0  0  0
   10.5000   -7.7942    0.0000 C   0  0  0  0  0  0  0  0  0  0  0  0
    9.7500   -6.4952    0.0000 C   0  0  0  0  0  0  0  0  0  0  0  0
    8.2500   -6.4952    0.0000 C   0  0  0  0  0  0  0  0  0  0  0  0
    6.0000   -5.1962    0.0000 C   0  0  0  0  0  0  0  0  0  0  0  0
    5.5866   -3.7542    0.0000 O   0  0  0  0  0  0  0  0  0  0  0  0
    7.4554   -4.8332    0.0000 O   0  0  0  0  0  0  0  0  0  0  0  0
    0.7500   -1.2990    0.0000 C   0  0  0  0  0  0  0  0  0  0  0  0
    1.5000    0.0000    0.0000 C   0  0  0  0  0  0  0  0  0  0  0  0
    0.7500    1.2990    0.0000 C   0  0  0  0  0  0  0  0  0  0  0  0
   -0.7500    1.2990    0.0000 C   0  0  0  0  0  0  0  0  0  0  0  0
   -1.5000    0.0000    0.0000 C   0  0  0  0  0  0  0  0  0  0  0  0
   -0.7500   -1.2990    0.0000 C   0  0  0  0  0  0  0  0  0  0  0  0
   -0.0000   -0.0000    0.0000 C   0  0  0  0  0  0  0  0  0  0  0  0
    0.7500   -1.2990    0.0000 C   0  0  0  0  0  0  0  0  0  0  0  0
    2.2500   -1.2990    0.0000 O   0  0  0  0  0  0  0  0  0  0  0  0
   -0.0000   -2.5981    0.0000 N   0  0  0  0  0  0  0  0  0  0  0  0
    0.7500   -3.8971    0.0000 C   0  0  0  0  0  0  0  0  0  0  0  0
   -0.0000   -5.1962    0.0000 C   0  0  0  0  0  0  0  0  0  0  0  0
    0.7500   -6.4952    0.0000 C   0  0  0  0  0  0  0  0  0  0  0  0
   -0.0000   -7.7942    0.0000 C   0  0  0  0  0  0  0  0  0  0  0  0
    0.7500   -9.0933    0.0000 C   0  0  0  0  0  0  0  0  0  0  0  0
    2.2500   -9.0933    0.0000 C   0  0  0  0  0  0  0  0  0  0  0  0
    3.0000   -7.7942    0.0000 C   0  0  0  0  0  0  0  0  0  0  0  0
    2.2500   -6.4952    0.0000 C   0  0  0  0  0  0  0  0  0  0  0  0
    2.2500   -3.8971    0.0000 C   0  0  0  0  0  0  0  0  0  0  0  0
    3.1528   -2.6992    0.0000 O   0  0  0  0  0  0  0  0  0  0  0  0
    3.0000   -5.1962    0.0000 N   0  0  0  0  0  0  0  0  0  0  0  0
    4.5000   -5.1962    0.0000 C   0  0  0  0  0  0  0  0  0  0  0  0
    5.2500   -6.4952    0.0000 C   0  0  0  0  0  0  0  0  0  0  0  0
    6.7500   -6.4952    0.0000 C   0  0  0  0  0  0  0  0  0  0  0  0
    7.5000   -7.7942    0.0000 C   0  0  0  0  0  0  0  0  0  0  0  0
    9.0000   -7.7942    0.0000 C   0  0  0  0  0  0  0  0  0  0  0  0
    9.7500   -6.4952    0.0000 C   0  0  0  0  0  0  0  0  0  0  0  0
    9.0000   -5.1962    0.0000 C   0  0  0  0  0  0  0  0  0  0  0  0
    7.5000   -5.1962    0.0000 C   0  0  0  0  0  0  0  0  0  0  0  0
    5.2500   -3.8971    0.0000 C   0  0  0  0  0  0  0  0  0  0  0  0
    4.5000   -2.5981    0.0000 O   0  0  0  0  0  0  0  0  0  0  0  0
    6.7500   -3.8971    0.0000 O   0  0  0  0  0  0  0  0  0  0  0  0
  1  2  2  0
  2  3  1  0
  3  4  1  0
  4  5  1  0
  5  6  1  0
  6  7  2  0
  7  8  1  0
  8  9  2  0
  9 10  1  0
 10 11  2  0
  4 12  1  0
 12 13  2  0
 12 14  1  0
 14 15  1  0
 15 16  1  0
 16 17  1  0
 17 18  2  0
 18 19  1  0
 19 20  2  0
 20 21  1  0
 21 22  2  0
 15 23  1  0
 23 24  2  0
 23 25  1  0
  2 26  1  0
 26 27  1  0
 27 28  1  0
 28 29  1  0
 29 30  1  0
 30 31  1  0
 30 32  1  0
 32 33  1  0
 33 34  2  0
 33 35  1  0
 35 36  1  0
 36 37  1  0
 37 38  1  0
 38 39  2  0
 39 40  1  0
 40 41  2  0
 41 42  1  0
 42 43  2  0
 36 44  1  0
 44 45  2  0
 44 46  1  0
 46 47  1  0
 47 48  1  0
 48 49  1  0
 49 50  2  0
 50 51  1  0
 51 52  2  0
 52 53  1  0
 53 54  2  0
 47 55  1  0
 55 56  2  0
 55 57  1  0
 11  6  1  0
 22 17  1  0
 31 26  1  0
 43 38  1  0
 54 49  1  0
 32 28  1  0
M  END
>  <Title>  (10) 
idAACCgen10

$$$$

     RDKit          2D

 61 68  0  0  0  0  0  0  0  0999 V2000
   -0.7388   -4.0800    0.0000 O   0  0  0  0  0  0  0  0  0  0  0  0
    0.7500   -3.8971    0.0000 C   0  0  0  0  0  0  0  0  0  0  0  0
    1.5000   -2.5981    0.0000 N   0  0  0  0  0  0  0  0  0  0  0  0
    0.7500   -1.2990    0.0000 C   0  0  0  0  0  0  0  0  0  0  0  0
    1.5000    0.0000    0.0000 C   0  0  0  0  0  0  0  0  0  0  0  0
    0.7500    1.2990    0.0000 C   0  0  0  0  0  0  0  0  0  0  0  0
   -0.7500    1.2990    0.0000 C   0  0  0  0  0  0  0  0  0  0  0  0
   -1.5000    0.0000    0.0000 C   0  0  0  0  0  0  0  0  0  0  0  0
   -0.7500   -1.2990    0.0000 C   0  0  0  0  0  0  0  0  0  0  0  0
   -0.0000   -0.0000    0.0000 N   0  0  0  0  0  0  0  0  0  0  0  0
    0.7500   -1.2990    0.0000 C   0  0  0  0  0  0  0  0  0  0  0  0
   -0.0000   -2.5981    0.0000 C   0  0  0  0  0  0  0  0  0  0  0  0
    0.7500   -3.8971    0.0000 C   0  0  0  0  0  0  0  0  0  0  0  0
   -0.0000   -5.1962    0.0000 C   0  0  0  0  0  0  0  0  0  0  0  0
    0.7500   -6.4952    0.0000 C   0  0  0  0  0  0  0  0  0  0  0  0
    2.2500   -6.4952    0.0000 C   0  0  0  0  0  0  0  0  0  0  0  0
    3.0000   -5.1962    0.0000 C   0  0  0  0  0  0  0  0  0  0  0  0
    2.2500   -3.8971    0.0000 N   0  0  0  0  0  0  0  0  0  0  0  0
    1.5000   -5.1962    0.0000 C   0  0  0  0  0  0  0  0  0  0  0  0
    0.7500   -6.4952    0.0000 C   0  0  0  0  0  0  0  0  0  0  0  0
    1.5000   -7.7942    0.0000 C   0  0  0  0  0  0  0  0  0  0  0  0
    3.0000   -7.7942    0.0000 C   0  0  0  0  0  0  0  0  0  0  0  0
    3.7500   -6.4952    0.0000 C   0  0  0  0  0  0  0  0  0  0  0  0
    3.0000   -5.1962    0.0000 C   0  0  0  0  0  0  0  0  0  0  0  0
    2.2500   -6.4952    0.0000 C   0  0  0  0  0  0  0  0  0  0  0  0
    1.5000   -5.1962    0.0000 C   0  0  0  0  0  0  0  0  0  0  0  0
    0.0446   -5.5591    0.0000 O   0  0  0  0  0  0  0  0  0  0  0  0
    2.2500   -3.8971    0.0000 N   0  0  0  0  0  0  0  0  0  0  0  0
    1.5000   -2.5981    0.0000 C   0  0  0  0  0  0  0  0  0  0  0  0
    2.2500   -1.2990    0.0000 C   0  0  0  0  0  0  0  0  0  0  0  0
    1.5000    0.0000    0.0000 C   0  0  0  0  0  0  0  0  0  0  0  0
    2.2500    1.2990    0.0000 C   0  0  0  0  0  0  0  0  0  0  0  0
    1.5000    2.5981    0.0000 C   0  0  0  0  0  0  0  0  0  0  0  0
    0.0000    2.5981    0.0000 C   0  0  0  0  0  0  0  0  0  0  0  0
   -0.7500    1.2990    0.0000 C   0  0  0  0  0  0  0  0  0  0  0  0
    0.0000    0.0000    0.0000 C   0  0  0  0  0  0  0  0  0  0  0  0
    0.0000   -2.5981    0.0000 C   0  0  0  0  0  0  0  0  0  0  0  0
   -0.9028   -3.7960    0.0000 O   0  0  0  0  0  0  0  0  0  0  0  0
   -0.7500   -1.2990    0.0000 N   0  0  0  0  0  0  0  0  0  0  0  0
   -2.2500   -1.2990    0.0000 C   0  0  0  0  0  0  0  0  0  0  0  0
   -3.0000    0.0000    0.0000 C   0  0  0  0  0  0  0  0  0  0  0  0
   -4.5000    0.0000    0.0000 C   0  0  0  0  0  0  0  0  0  0  0  0
   -5.2500    1.2990    0.0000 C   0  0  0  0  0  0  0  0  0  0  0  0
   -6.7500    1.2990    0.0000 C   0  0  0  0  0  0  0  0  0  0  0  0
   -7.5000    0.0000    0.0000 C   0  0  0  0  0  0  0  0  0  0  0  0
   -6.7500   -1.2990    0.0000 C   0  0  0  0  0  0  0  0  0  0  0  0
   -5.2500   -1.2990    0.0000 C   0  0  0  0  0  0  0  0  0  0  0  0
   -3.0000   -2.5981    0.0000 C   0  0  0  0  0  0  0  0  0  0  0  0
   -2.2500   -3.8971    0.0000 O   0  0  0  0  0  0  0  0  0  0  0  0
   -4.5000   -2.5981    0.0000 N   0  0  0  0  0  0  0  0  0  0  0  0
   -5.2500   -3.8971    0.0000 C   0  0  0  0  0  0  0  0  0  0  0  0
   -6.7500   -3.8971    0.0000 C   0  0  0  0  0  0  0  0  0  0  0  0
   -7.5000   -5.1962    0.0000 C   0  0  0  0  0  0  0  0  0  0  0  0
   -9.0000   -5.1962    0.0000 C   0  0  0  0  0  0  0  0  0  0  0  0
   -9.7500   -6.4952    0.0000 C   0  0  0  0  0  0  0  0  0  0  0  0
   -9.0000   -7.7942    0.0000 C   0  0  0  0  0  0  0  0  0  0  0  0
   -7.5000   -7.7942    0.0000 C   0  0  0  0  0  0  0  0  0  0  0  0
   -6.7500   -6.4952    0.0000 C   0  0  0  0  0  0  0  0  0  0  0  0
   -4.5000   -5.1962    0.0000 C   0  0  0  0  0  0  0  0  0  0  0  0
   -3.0000   -5.1962    0.0000 O   0  0  0  0  0  0  0  0  0  0  0  0
   -5.2500   -6.4952    0.0000 O   0  0  0  0  0  0  0  0  0  0  0  0
  1  2  2  0
  2  3  1  0
  3  4  1  0
  4  5  1  0
  5  6  1  0
  6  7  1  0
  7  8  1  0
  8  9  1  0
  8 10  1  0
 10 11  1  0
 11 12  1  0
 12 13  1  0
 13 14  2  0
 14 15  1  0
 15 16  2  0
 16 17  1  0
 17 18  2  0
  2 19  1  0
 19 20  1  0
 20 21  1  0
 21 22  1  0
 22 23  1  0
 23 24  1  0
 23 25  1  0
 25 26  1  0
 26 27  2  0
 26 28  1  0
 28 29  1  0
 29 30  1  0
 30 31  1  0
 31 32  2  0
 32 33  1  0
 33 34  2  0
 34 35  1  0
 35 36  2  0
 29 37  1  0
 37 38  2  0
 37 39  1  0
 39 40  1  0
 40 41  1  0
 41 42  1  0
 42 43  2  0
 43 44  1  0
 44 45  2  0
 45 46  1  0
 46 47  2  0
 40 48  1  0
 48 49  2  0
 48 50  1  0
 50 51  1  0
 51 52  1  0
 52 53  1  0
 53 54  2  0
 54 55  1  0
 55 56  2  0
 56 57  1  0
 57 58  2  0
 51 59  1  0
 59 60  2  0
 59 61  1  0
  9  4  1  0
 18 13  1  0
 24 19  1  0
 36 31  1  0
 47 42  1  0
 58 53  1  0
 10  6  1  0
 25 21  1  0
M  END
>  <Title>  (11) 
idAABBgen10

$$$$

     RDKit          2D

 57 62  0  0  0  0  0  0  0  0999 V2000
    4.5000   -2.5981    0.0000 O   0  0  0  0  0  0  0  0  0  0  0  0
    5.2500   -3.8971    0.0000 C   0  0  0  0  0  0  0  0  0  0  0  0
    6.7500   -3.8971    0.0000 O   0  0  0  0  0  0  0  0  0  0  0  0
    4.5000   -5.1962    0.0000 C   0  0  0  0  0  0  0  0  0  0  0  0
    5.2500   -6.4952    0.0000 C   0  0  0  0  0  0  0  0  0  0  0  0
    6.7500   -6.4952    0.0000 C   0  0  0  0  0  0  0  0  0  0  0  0
    7.5000   -7.7942    0.0000 C   0  0  0  0  0  0  0  0  0  0  0  0
    9.0000   -7.7942    0.0000 C   0  0  0  0  0  0  0  0  0  0  0  0
    9.7500   -6.4952    0.0000 C   0  0  0  0  0  0  0  0  0  0  0  0
    9.0000   -5.1962    0.0000 C   0  0  0  0  0  0  0  0  0  0  0  0
    7.5000   -5.1962    0.0000 C   0  0  0  0  0  0  0  0  0  0  0  0
    3.0000   -5.1962    0.0000 N   0  0  0  0  0  0  0  0  0  0  0  0
    2.2500   -3.8971    0.0000 C   0  0  0  0  0  0  0  0  0  0  0  0
    3.0000   -2.5981    0.0000 O   0  0  0  0  0  0  0  0  0  0  0  0
    0.7500   -3.8971    0.0000 C   0  0  0  0  0  0  0  0  0  0  0  0
   -0.0000   -5.1962    0.0000 C   0  0  0  0  0  0  0  0  0  0  0  0
    0.7500   -6.4952    0.0000 C   0  0  0  0  0  0  0  0  0  0  0  0
   -0.0000   -7.7942    0.0000 C   0  0  0  0  0  0  0  0  0  0  0  0
    0.7500   -9.0933    0.0000 C   0  0  0  0  0  0  0  0  0  0  0  0
    2.2500   -9.0933    0.0000 C   0  0  0  0  0  0  0  0  0  0  0  0
    3.0000   -7.7942    0.0000 C   0  0  0  0  0  0  0  0  0  0  0  0
    2.2500   -6.4952    0.0000 C   0  0  0  0  0  0  0  0  0  0  0  0
   -0.0000   -2.5981    0.0000 N   0  0  0  0  0  0  0  0  0  0  0  0
    0.7500   -1.2990    0.0000 C   0  0  0  0  0  0  0  0  0  0  0  0
    2.2500   -1.2990    0.0000 O   0  0  0  0  0  0  0  0  0  0  0  0
   -0.0000    0.0000    0.0000 C   0  0  0  0  0  0  0  0  0  0  0  0
   -1.5000    0.0000    0.0000 C   0  0  0  0  0  0  0  0  0  0  0  0
   -0.7500   -1.2990    0.0000 C   0  0  0  0  0  0  0  0  0  0  0  0
    0.7500   -1.2990    0.0000 C   0  0  0  0  0  0  0  0  0  0  0  0
    1.5000   -2.5981    0.0000 N   0  0  0  0  0  0  0  0  0  0  0  0
    0.7500   -3.8971    0.0000 C   0  0  0  0  0  0  0  0  0  0  0  0
   -0.7500   -3.8971    0.0000 O   0  0  0  0  0  0  0  0  0  0  0  0
    1.5000   -5.1962    0.0000 C   0  0  0  0  0  0  0  0  0  0  0  0
    0.7500   -6.4952    0.0000 C   0  0  0  0  0  0  0  0  0  0  0  0
    1.5000   -7.7942    0.0000 C   0  0  0  0  0  0  0  0  0  0  0  0
    0.7500   -9.0933    0.0000 C   0  0  0  0  0  0  0  0  0  0  0  0
    1.5000  -10.3923    0.0000 C   0  0  0  0  0  0  0  0  0  0  0  0
    3.0000  -10.3923    0.0000 C   0  0  0  0  0  0  0  0  0  0  0  0
    3.7500   -9.0933    0.0000 C   0  0  0  0  0  0  0  0  0  0  0  0
    3.0000   -7.7942    0.0000 C   0  0  0  0  0  0  0  0  0  0  0  0
    3.0000   -5.1962    0.0000 C   0  0  0  0  0  0  0  0  0  0  0  0
    3.7500   -3.8971    0.0000 O   0  0  0  0  0  0  0  0  0  0  0  0
    3.7500   -6.4952    0.0000 N   0  0  0  0  0  0  0  0  0  0  0  0
    5.2500   -6.4952    0.0000 C   0  0  0  0  0  0  0  0  0  0  0  0
    6.0000   -7.7942    0.0000 C   0  0  0  0  0  0  0  0  0  0  0  0
    7.5000   -7.7942    0.0000 C   0  0  0  0  0  0  0  0  0  0  0  0
    8.2500   -9.0933    0.0000 C   0  0  0  0  0  0  0  0  0  0  0  0
    9.7500   -9.0933    0.0000 C   0  0  0  0  0  0  0  0  0  0  0  0
   10.5000   -7.7942    0.0000 C   0  0  0  0  0  0  0  0  0  0  0  0
    9.7500   -6.4952    0.0000 C   0  0  0  0  0  0  0  0  0  0  0  0
    8.2500   -6.4952    0.0000 C   0  0  0  0  0  0  0  0  0  0  0  0
    6.0000   -5.1962    0.0000 C   0  0  0  0  0  0  0  0  0  0  0  0
    5.5866   -3.7542    0.0000 O   0  0  0  0  0  0  0  0  0  0  0  0
    7.4554   -4.8332    0.0000 O   0  0  0  0  0  0  0  0  0  0  0  0
    1.5000    0.0000    0.0000 C   0  0  0  0  0  0  0  0  0  0  0  0
    0.7500    1.2990    0.0000 C   0  0  0  0  0  0  0  0  0  0  0  0
   -0.7500    1.2990    0.0000 C   0  0  0  0  0  0  0  0  0  0  0  0
  1  2  2  0
  2  3  1  0
  2  4  1  0
  4  5  1  0
  5  6  1  0
  6  7  2  0
  7  8  1  0
  8  9  2  0
  9 10  1  0
 10 11  2  0
  4 12  1  0
 12 13  1  0
 13 14  2  0
 13 15  1  0
 15 16  1  0
 16 17  1  0
 17 18  2  0
 18 19  1  0
 19 20  2  0
 20 21  1  0
 21 22  2  0
 15 23  1  0
 23 24  1  0
 24 25  2  0
 24 26  1  0
 26 27  1  0
 27 28  1  0
 28 29  1  0
 29 30  1  0
 30 31  1  0
 31 32  2  0
 31 33  1  0
 33 34  1  0
 34 35  1  0
 35 36  2  0
 36 37  1  0
 37 38  2  0
 38 39  1  0
 39 40  2  0
 33 41  1  0
 41 42  2  0
 41 43  1  0
 43 44  1  0
 44 45  1  0
 45 46  1  0
 46 47  2  0
 47 48  1  0
 48 49  2  0
 49 50  1  0
 50 51  2  0
 44 52  1  0
 52 53  2  0
 52 54  1  0
 29 55  1  0
 55 56  1  0
 56 57  1  0
 11  6  1  0
 22 17  1  0
 56 26  1  0
 57 27  1  0
 40 35  1  0
 51 46  1  0
M  END
>  <Title>  (12) 
idAABQgen10

$$$$

     RDKit          2D

 57 62  0  0  0  0  0  0  0  0999 V2000
    6.7500   -3.8971    0.0000 N   0  0  0  0  0  0  0  0  0  0  0  0
    5.2500   -3.8971    0.0000 C   0  0  0  0  0  0  0  0  0  0  0  0
    4.5000   -2.5981    0.0000 O   0  0  0  0  0  0  0  0  0  0  0  0
    4.5000   -5.1962    0.0000 C   0  0  0  0  0  0  0  0  0  0  0  0
    5.2500   -6.4952    0.0000 C   0  0  0  0  0  0  0  0  0  0  0  0
    6.7500   -6.4952    0.0000 C   0  0  0  0  0  0  0  0  0  0  0  0
    7.5000   -7.7942    0.0000 C   0  0  0  0  0  0  0  0  0  0  0  0
    9.0000   -7.7942    0.0000 C   0  0  0  0  0  0  0  0  0  0  0  0
    9.7500   -6.4952    0.0000 C   0  0  0  0  0  0  0  0  0  0  0  0
    9.0000   -5.1962    0.0000 C   0  0  0  0  0  0  0  0  0  0  0  0
    7.5000   -5.1962    0.0000 C   0  0  0  0  0  0  0  0  0  0  0  0
    3.0000   -5.1962    0.0000 N   0  0  0  0  0  0  0  0  0  0  0  0
    2.2500   -3.8971    0.0000 C   0  0  0  0  0  0  0  0  0  0  0  0
    3.0000   -2.5981    0.0000 O   0  0  0  0  0  0  0  0  0  0  0  0
    0.7500   -3.8971    0.0000 C   0  0  0  0  0  0  0  0  0  0  0  0
   -0.0000   -5.1962    0.0000 C   0  0  0  0  0  0  0  0  0  0  0  0
    0.7500   -6.4952    0.0000 C   0  0  0  0  0  0  0  0  0  0  0  0
   -0.0000   -7.7942    0.0000 C   0  0  0  0  0  0  0  0  0  0  0  0
    0.7500   -9.0933    0.0000 C   0  0  0  0  0  0  0  0  0  0  0  0
    2.2500   -9.0933    0.0000 C   0  0  0  0  0  0  0  0  0  0  0  0
    3.0000   -7.7942    0.0000 C   0  0  0  0  0  0  0  0  0  0  0  0
    2.2500   -6.4952    0.0000 C   0  0  0  0  0  0  0  0  0  0  0  0
   -0.0000   -2.5981    0.0000 N   0  0  0  0  0  0  0  0  0  0  0  0
    0.7500   -1.2990    0.0000 C   0  0  0  0  0  0  0  0  0  0  0  0
    2.2500   -1.2990    0.0000 O   0  0  0  0  0  0  0  0  0  0  0  0
   -0.0000    0.0000    0.0000 C   0  0  0  0  0  0  0  0  0  0  0  0
   -1.5000    0.0000    0.0000 C   0  0  0  0  0  0  0  0  0  0  0  0
   -0.7500   -1.2990    0.0000 C   0  0  0  0  0  0  0  0  0  0  0  0
    0.7500   -1.2990    0.0000 C   0  0  0  0  0  0  0  0  0  0  0  0
    1.5000   -2.5981    0.0000 N   0  0  0  0  0  0  0  0  0  0  0  0
    0.7500   -3.8971    0.0000 C   0  0  0  0  0  0  0  0  0  0  0  0
   -0.7500   -3.8971    0.0000 O   0  0  0  0  0  0  0  0  0  0  0  0
    1.5000   -5.1962    0.0000 C   0  0  0  0  0  0  0  0  0  0  0  0
    0.7500   -6.4952    0.0000 C   0  0  0  0  0  0  0  0  0  0  0  0
    1.5000   -7.7942    0.0000 C   0  0  0  0  0  0  0  0  0  0  0  0
    0.7500   -9.0933    0.0000 C   0  0  0  0  0  0  0  0  0  0  0  0
    1.5000  -10.3923    0.0000 C   0  0  0  0  0  0  0  0  0  0  0  0
    3.0000  -10.3923    0.0000 C   0  0  0  0  0  0  0  0  0  0  0  0
    3.7500   -9.0933    0.0000 C   0  0  0  0  0  0  0  0  0  0  0  0
    3.0000   -7.7942    0.0000 C   0  0  0  0  0  0  0  0  0  0  0  0
    3.0000   -5.1962    0.0000 C   0  0  0  0  0  0  0  0  0  0  0  0
    3.7500   -3.8971    0.0000 O   0  0  0  0  0  0  0  0  0  0  0  0
    3.7500   -6.4952    0.0000 N   0  0  0  0  0  0  0  0  0  0  0  0
    5.2500   -6.4952    0.0000 C   0  0  0  0  0  0  0  0  0  0  0  0
    6.0000   -7.7942    0.0000 C   0  0  0  0  0  0  0  0  0  0  0  0
    7.5000   -7.7942    0.0000 C   0  0  0  0  0  0  0  0  0  0  0  0
    8.2500   -9.0933    0.0000 C   0  0  0  0  0  0  0  0  0  0  0  0
    9.7500   -9.0933    0.0000 C   0  0  0  0  0  0  0  0  0  0  0  0
   10.5000   -7.7942    0.0000 C   0  0  0  0  0  0  0  0  0  0  0  0
    9.7500   -6.4952    0.0000 C   0  0  0  0  0  0  0  0  0  0  0  0
    8.2500   -6.4952    0.0000 C   0  0  0  0  0  0  0  0  0  0  0  0
    6.0000   -5.1962    0.0000 C   0  0  0  0  0  0  0  0  0  0  0  0
    5.5866   -3.7542    0.0000 O   0  0  0  0  0  0  0  0  0  0  0  0
    7.4554   -4.8332    0.0000 O   0  0  0  0  0  0  0  0  0  0  0  0
    1.5000    0.0000    0.0000 C   0  0  0  0  0  0  0  0  0  0  0  0
    0.7500    1.2990    0.0000 C   0  0  0  0  0  0  0  0  0  0  0  0
   -0.7500    1.2990    0.0000 C   0  0  0  0  0  0  0  0  0  0  0  0
  1  2  1  0
  2  3  2  0
  2  4  1  0
  4  5  1  0
  5  6  1  0
  6  7  2  0
  7  8  1  0
  8  9  2  0
  9 10  1  0
 10 11  2  0
  4 12  1  0
 12 13  1  0
 13 14  2  0
 13 15  1  0
 15 16  1  0
 16 17  1  0
 17 18  2  0
 18 19  1  0
 19 20  2  0
 20 21  1  0
 21 22  2  0
 15 23  1  0
 23 24  1  0
 24 25  2  0
 24 26  1  0
 26 27  1  0
 27 28  1  0
 28 29  1  0
 29 30  1  0
 30 31  1  0
 31 32  2  0
 31 33  1  0
 33 34  1  0
 34 35  1  0
 35 36  2  0
 36 37  1  0
 37 38  2  0
 38 39  1  0
 39 40  2  0
 33 41  1  0
 41 42  2  0
 41 43  1  0
 43 44  1  0
 44 45  1  0
 45 46  1  0
 46 47  2  0
 47 48  1  0
 48 49  2  0
 49 50  1  0
 50 51  2  0
 44 52  1  0
 52 53  2  0
 52 54  1  0
 29 55  1  0
 55 56  1  0
 56 57  1  0
 11  6  1  0
 22 17  1  0
 56 26  1  0
 57 27  1  0
 40 35  1  0
 51 46  1  0
M  END
>  <Title>  (13) 
idAABXgen10

$$$$

     RDKit          2D

 62 69  0  0  0  0  0  0  0  0999 V2000
   -0.3488    6.5706    0.0000 O   0  0  0  0  0  0  0  0  0  0  0  0
    1.0215    7.1807    0.0000 C   0  0  0  0  0  0  0  0  0  0  0  0
    1.1783    8.6724    0.0000 O   0  0  0  0  0  0  0  0  0  0  0  0
    2.2350    6.2990    0.0000 C   0  0  0  0  0  0  0  0  0  0  0  0
    3.6053    6.9091    0.0000 C   0  0  0  0  0  0  0  0  0  0  0  0
    3.7621    8.4009    0.0000 C   0  0  0  0  0  0  0  0  0  0  0  0
    5.1324    9.0110    0.0000 C   0  0  0  0  0  0  0  0  0  0  0  0
    5.2892   10.5028    0.0000 C   0  0  0  0  0  0  0  0  0  0  0  0
    4.0757   11.3844    0.0000 C   0  0  0  0  0  0  0  0  0  0  0  0
    2.7054   10.7743    0.0000 C   0  0  0  0  0  0  0  0  0  0  0  0
    2.5486    9.2825    0.0000 C   0  0  0  0  0  0  0  0  0  0  0  0
    2.0782    4.8072    0.0000 N   0  0  0  0  0  0  0  0  0  0  0  0
    0.7079    4.1971    0.0000 C   0  0  0  0  0  0  0  0  0  0  0  0
   -0.5056    5.0788    0.0000 O   0  0  0  0  0  0  0  0  0  0  0  0
    0.5511    2.7053    0.0000 C   0  0  0  0  0  0  0  0  0  0  0  0
    1.7646    1.8236    0.0000 C   0  0  0  0  0  0  0  0  0  0  0  0
    3.1349    2.4337    0.0000 C   0  0  0  0  0  0  0  0  0  0  0  0
    4.3485    1.5521    0.0000 C   0  0  0  0  0  0  0  0  0  0  0  0
    5.7188    2.1622    0.0000 C   0  0  0  0  0  0  0  0  0  0  0  0
    5.8756    3.6539    0.0000 C   0  0  0  0  0  0  0  0  0  0  0  0
    4.6620    4.5356    0.0000 C   0  0  0  0  0  0  0  0  0  0  0  0
    3.2917    3.9255    0.0000 C   0  0  0  0  0  0  0  0  0  0  0  0
   -0.8192    2.0952    0.0000 N   0  0  0  0  0  0  0  0  0  0  0  0
   -2.0328    2.9769    0.0000 C   0  0  0  0  0  0  0  0  0  0  0  0
   -1.6953    4.4384    0.0000 O   0  0  0  0  0  0  0  0  0  0  0  0
   -3.4031    2.3668    0.0000 C   0  0  0  0  0  0  0  0  0  0  0  0
   -3.5599    0.8750    0.0000 C   0  0  0  0  0  0  0  0  0  0  0  0
   -2.3463   -0.0067    0.0000 C   0  0  0  0  0  0  0  0  0  0  0  0
   -2.5031   -1.4985    0.0000 C   0  0  0  0  0  0  0  0  0  0  0  0
   -1.2896   -2.3801    0.0000 C   0  0  0  0  0  0  0  0  0  0  0  0
    0.0807   -1.7700    0.0000 C   0  0  0  0  0  0  0  0  0  0  0  0
    0.2375   -0.2783    0.0000 C   0  0  0  0  0  0  0  0  0  0  0  0
   -0.9760    0.6034    0.0000 C   0  0  0  0  0  0  0  0  0  0  0  0
   -4.6166    3.2485    0.0000 N   0  0  0  0  0  0  0  0  0  0  0  0
   -4.4598    4.7402    0.0000 C   0  0  0  0  0  0  0  0  0  0  0  0
   -3.2778    5.6638    0.0000 O   0  0  0  0  0  0  0  0  0  0  0  0
   -5.6733    5.6219    0.0000 C   0  0  0  0  0  0  0  0  0  0  0  0
   -7.0436    5.0118    0.0000 C   0  0  0  0  0  0  0  0  0  0  0  0
   -5.8301    4.1301    0.0000 C   0  0  0  0  0  0  0  0  0  0  0  0
   -4.4598    4.7402    0.0000 C   0  0  0  0  0  0  0  0  0  0  0  0
   -3.2463    3.8586    0.0000 C   0  0  0  0  0  0  0  0  0  0  0  0
   -1.9605    4.6312    0.0000 O   0  0  0  0  0  0  0  0  0  0  0  0
   -3.4031    2.3668    0.0000 C   0  0  0  0  0  0  0  0  0  0  0  0
   -2.1895    1.4851    0.0000 C   0  0  0  0  0  0  0  0  0  0  0  0
   -0.8192    2.0952    0.0000 C   0  0  0  0  0  0  0  0  0  0  0  0
    0.3943    1.2135    0.0000 C   0  0  0  0  0  0  0  0  0  0  0  0
    1.2760    0.0000    0.0000 C   0  0  0  0  0  0  0  0  0  0  0  0
    0.3943   -1.2135    0.0000 C   0  0  0  0  0  0  0  0  0  0  0  0
   -1.0323   -0.7500    0.0000 C   0  0  0  0  0  0  0  0  0  0  0  0
   -2.3463   -0.0067    0.0000 C   0  0  0  0  0  0  0  0  0  0  0  0
   -1.0323    0.7500    0.0000 N   0  0  0  0  0  0  0  0  0  0  0  0
   -2.2458    1.6317    0.0000 C   0  0  0  0  0  0  0  0  0  0  0  0
   -2.0890    3.1235    0.0000 C   0  0  0  0  0  0  0  0  0  0  0  0
   -3.3025    4.0051    0.0000 C   0  0  0  0  0  0  0  0  0  0  0  0
   -3.1458    5.4969    0.0000 C   0  0  0  0  0  0  0  0  0  0  0  0
   -4.3593    6.3786    0.0000 C   0  0  0  0  0  0  0  0  0  0  0  0
   -5.7296    5.7685    0.0000 C   0  0  0  0  0  0  0  0  0  0  0  0
   -5.8864    4.2767    0.0000 C   0  0  0  0  0  0  0  0  0  0  0  0
   -4.6729    3.3950    0.0000 C   0  0  0  0  0  0  0  0  0  0  0  0
   -4.3030    6.2320    0.0000 C   0  0  0  0  0  0  0  0  0  0  0  0
   -5.5165    7.1137    0.0000 C   0  0  0  0  0  0  0  0  0  0  0  0
   -6.8869    6.5036    0.0000 C   0  0  0  0  0  0  0  0  0  0  0  0
  1  2  2  0
  2  3  1  0
  2  4  1  0
  4  5  1  0
  5  6  1  0
  6  7  2  0
  7  8  1  0
  8  9  2  0
  9 10  1  0
 10 11  2  0
  4 12  1  0
 12 13  1  0
 13 14  2  0
 13 15  1  0
 15 16  1  0
 16 17  1  0
 17 18  2  0
 18 19  1  0
 19 20  2  0
 20 21  1  0
 21 22  2  0
 15 23  1  0
 23 24  1  0
 24 25  2  0
 24 26  1  0
 26 27  1  0
 27 28  1  0
 28 29  2  0
 29 30  1  0
 30 31  2  0
 31 32  1  0
 32 33  2  0
 26 34  1  0
 34 35  1  0
 35 36  2  0
 35 37  1  0
 37 38  1  0
 38 39  1  0
 39 40  1  0
 40 41  1  0
 41 42  1  0
 41 43  1  0
 43 44  1  0
 44 45  1  0
 45 46  1  0
 46 47  1  0
 47 48  1  0
 48 49  1  0
 49 50  1  0
 49 51  1  0
 51 52  1  0
 52 53  1  0
 53 54  1  0
 54 55  2  0
 55 56  1  0
 56 57  2  0
 57 58  1  0
 58 59  2  0
 40 60  1  0
 60 61  1  0
 61 62  1  0
 11  6  1  0
 22 17  1  0
 33 28  1  0
 61 37  1  0
 62 38  1  0
 50 44  1  0
 59 54  1  0
 51 46  1  0
M  END
>  <Title>  (14) 
idAAAQgen10

$$$$

     RDKit          2D

 57 62  0  0  0  0  0  0  0  0999 V2000
    6.7500   -3.8971    0.0000 C   0  0  0  0  0  0  0  0  0  0  0  0
    5.2500   -3.8971    0.0000 C   0  0  0  0  0  0  0  0  0  0  0  0
    4.5000   -2.5981    0.0000 O   0  0  0  0  0  0  0  0  0  0  0  0
    4.5000   -5.1962    0.0000 C   0  0  0  0  0  0  0  0  0  0  0  0
    5.2500   -6.4952    0.0000 C   0  0  0  0  0  0  0  0  0  0  0  0
    6.7500   -6.4952    0.0000 C   0  0  0  0  0  0  0  0  0  0  0  0
    7.5000   -7.7942    0.0000 C   0  0  0  0  0  0  0  0  0  0  0  0
    9.0000   -7.7942    0.0000 C   0  0  0  0  0  0  0  0  0  0  0  0
    9.7500   -6.4952    0.0000 C   0  0  0  0  0  0  0  0  0  0  0  0
    9.0000   -5.1962    0.0000 C   0  0  0  0  0  0  0  0  0  0  0  0
    7.5000   -5.1962    0.0000 C   0  0  0  0  0  0  0  0  0  0  0  0
    3.0000   -5.1962    0.0000 N   0  0  0  0  0  0  0  0  0  0  0  0
    2.2500   -3.8971    0.0000 C   0  0  0  0  0  0  0  0  0  0  0  0
    3.0000   -2.5981    0.0000 O   0  0  0  0  0  0  0  0  0  0  0  0
    0.7500   -3.8971    0.0000 C   0  0  0  0  0  0  0  0  0  0  0  0
   -0.0000   -5.1962    0.0000 C   0  0  0  0  0  0  0  0  0  0  0  0
    0.7500   -6.4952    0.0000 C   0  0  0  0  0  0  0  0  0  0  0  0
   -0.0000   -7.7942    0.0000 C   0  0  0  0  0  0  0  0  0  0  0  0
    0.7500   -9.0933    0.0000 C   0  0  0  0  0  0  0  0  0  0  0  0
    2.2500   -9.0933    0.0000 C   0  0  0  0  0  0  0  0  0  0  0  0
    3.0000   -7.7942    0.0000 C   0  0  0  0  0  0  0  0  0  0  0  0
    2.2500   -6.4952    0.0000 C   0  0  0  0  0  0  0  0  0  0  0  0
   -0.0000   -2.5981    0.0000 N   0  0  0  0  0  0  0  0  0  0  0  0
    0.7500   -1.2990    0.0000 C   0  0  0  0  0  0  0  0  0  0  0  0
    2.2500   -1.2990    0.0000 O   0  0  0  0  0  0  0  0  0  0  0  0
   -0.0000    0.0000    0.0000 C   0  0  0  0  0  0  0  0  0  0  0  0
   -1.5000    0.0000    0.0000 C   0  0  0  0  0  0  0  0  0  0  0  0
   -0.7500   -1.2990    0.0000 C   0  0  0  0  0  0  0  0  0  0  0  0
    0.7500   -1.2990    0.0000 C   0  0  0  0  0  0  0  0  0  0  0  0
    1.5000   -2.5981    0.0000 N   0  0  0  0  0  0  0  0  0  0  0  0
    0.7500   -3.8971    0.0000 C   0  0  0  0  0  0  0  0  0  0  0  0
   -0.7500   -3.8971    0.0000 O   0  0  0  0  0  0  0  0  0  0  0  0
    1.5000   -5.1962    0.0000 C   0  0  0  0  0  0  0  0  0  0  0  0
    0.7500   -6.4952    0.0000 C   0  0  0  0  0  0  0  0  0  0  0  0
    1.5000   -7.7942    0.0000 C   0  0  0  0  0  0  0  0  0  0  0  0
    0.7500   -9.0933    0.0000 C   0  0  0  0  0  0  0  0  0  0  0  0
    1.5000  -10.3923    0.0000 C   0  0  0  0  0  0  0  0  0  0  0  0
    3.0000  -10.3923    0.0000 C   0  0  0  0  0  0  0  0  0  0  0  0
    3.7500   -9.0933    0.0000 C   0  0  0  0  0  0  0  0  0  0  0  0
    3.0000   -7.7942    0.0000 C   0  0  0  0  0  0  0  0  0  0  0  0
    3.0000   -5.1962    0.0000 C   0  0  0  0  0  0  0  0  0  0  0  0
    3.7500   -3.8971    0.0000 O   0  0  0  0  0  0  0  0  0  0  0  0
    3.7500   -6.4952    0.0000 N   0  0  0  0  0  0  0  0  0  0  0  0
    5.2500   -6.4952    0.0000 C   0  0  0  0  0  0  0  0  0  0  0  0
    6.0000   -7.7942    0.0000 C   0  0  0  0  0  0  0  0  0  0  0  0
    7.5000   -7.7942    0.0000 C   0  0  0  0  0  0  0  0  0  0  0  0
    8.2500   -9.0933    0.0000 C   0  0  0  0  0  0  0  0  0  0  0  0
    9.7500   -9.0933    0.0000 C   0  0  0  0  0  0  0  0  0  0  0  0
   10.5000   -7.7942    0.0000 C   0  0  0  0  0  0  0  0  0  0  0  0
    9.7500   -6.4952    0.0000 C   0  0  0  0  0  0  0  0  0  0  0  0
    8.2500   -6.4952    0.0000 C   0  0  0  0  0  0  0  0  0  0  0  0
    6.0000   -5.1962    0.0000 C   0  0  0  0  0  0  0  0  0  0  0  0
    5.5866   -3.7542    0.0000 O   0  0  0  0  0  0  0  0  0  0  0  0
    7.4554   -4.8332    0.0000 O   0  0  0  0  0  0  0  0  0  0  0  0
    1.5000    0.0000    0.0000 C   0  0  0  0  0  0  0  0  0  0  0  0
    0.7500    1.2990    0.0000 C   0  0  0  0  0  0  0  0  0  0  0  0
   -0.7500    1.2990    0.0000 C   0  0  0  0  0  0  0  0  0  0  0  0
  1  2  1  0
  2  3  1  0
  2  4  1  0
  4  5  1  0
  5  6  1  0
  6  7  2  0
  7  8  1  0
  8  9  2  0
  9 10  1  0
 10 11  2  0
  4 12  1  0
 12 13  1  0
 13 14  2  0
 13 15  1  0
 15 16  1  0
 16 17  1  0
 17 18  2  0
 18 19  1  0
 19 20  2  0
 20 21  1  0
 21 22  2  0
 15 23  1  0
 23 24  1  0
 24 25  2  0
 24 26  1  0
 26 27  1  0
 27 28  1  0
 28 29  1  0
 29 30  1  0
 30 31  1  0
 31 32  2  0
 31 33  1  0
 33 34  1  0
 34 35  1  0
 35 36  2  0
 36 37  1  0
 37 38  2  0
 38 39  1  0
 39 40  2  0
 33 41  1  0
 41 42  2  0
 41 43  1  0
 43 44  1  0
 44 45  1  0
 45 46  1  0
 46 47  2  0
 47 48  1  0
 48 49  2  0
 49 50  1  0
 50 51  2  0
 44 52  1  0
 52 53  2  0
 52 54  1  0
 29 55  1  0
 55 56  1  0
 56 57  1  0
 11  6  1  0
 22 17  1  0
 56 26  1  0
 57 27  1  0
 40 35  1  0
 51 46  1  0
M  END
>  <Title>  (15) 
idAABEgen10

$$$$

     RDKit          2D

 65 71  0  0  0  0  0  0  0  0999 V2000
   -1.4033    6.9044    0.0000 C   0  0  0  0  0  0  0  0  0  0  0  0
   -2.7242    6.1936    0.0000 C   0  0  0  0  0  0  0  0  0  0  0  0
   -3.8338    5.1843    0.0000 C   0  0  0  0  0  0  0  0  0  0  0  0
   -3.0942    7.6473    0.0000 C   0  0  0  0  0  0  0  0  0  0  0  0
   -2.0134    4.8727    0.0000 N   0  0  0  0  0  0  0  0  0  0  0  0
   -2.8019    3.5967    0.0000 C   0  0  0  0  0  0  0  0  0  0  0  0
   -4.2675    3.2775    0.0000 O   0  0  0  0  0  0  0  0  0  0  0  0
   -2.0911    2.2758    0.0000 C   0  0  0  0  0  0  0  0  0  0  0  0
   -0.5926    2.3431    0.0000 C   0  0  0  0  0  0  0  0  0  0  0  0
    0.3943    1.2135    0.0000 C   0  0  0  0  0  0  0  0  0  0  0  0
    1.2760    0.0000    0.0000 C   0  0  0  0  0  0  0  0  0  0  0  0
    0.3943   -1.2135    0.0000 C   0  0  0  0  0  0  0  0  0  0  0  0
   -1.0323   -0.7500    0.0000 C   0  0  0  0  0  0  0  0  0  0  0  0
   -2.5737   -0.3836    0.0000 C   0  0  0  0  0  0  0  0  0  0  0  0
   -2.9728    1.0623    0.0000 C   0  0  0  0  0  0  0  0  0  0  0  0
   -4.4487    1.3301    0.0000 C   0  0  0  0  0  0  0  0  0  0  0  0
   -5.2813    2.5778    0.0000 O   0  0  0  0  0  0  0  0  0  0  0  0
   -5.4186    0.1859    0.0000 N   0  0  0  0  0  0  0  0  0  0  0  0
   -6.8945    0.4537    0.0000 C   0  0  0  0  0  0  0  0  0  0  0  0
   -7.8644   -0.6905    0.0000 C   0  0  0  0  0  0  0  0  0  0  0  0
   -9.3403   -0.4227    0.0000 C   0  0  0  0  0  0  0  0  0  0  0  0
   -9.8463    0.9894    0.0000 C   0  0  0  0  0  0  0  0  0  0  0  0
  -11.3221    1.2572    0.0000 C   0  0  0  0  0  0  0  0  0  0  0  0
  -12.2920    0.1130    0.0000 C   0  0  0  0  0  0  0  0  0  0  0  0
  -11.7861   -1.2991    0.0000 C   0  0  0  0  0  0  0  0  0  0  0  0
  -10.3102   -1.5669    0.0000 C   0  0  0  0  0  0  0  0  0  0  0  0
   -7.4005    1.8658    0.0000 C   0  0  0  0  0  0  0  0  0  0  0  0
   -6.1825    2.7414    0.0000 O   0  0  0  0  0  0  0  0  0  0  0  0
   -8.8764    2.1337    0.0000 O   0  0  0  0  0  0  0  0  0  0  0  0
   -1.0323    0.7500    0.0000 C   0  0  0  0  0  0  0  0  0  0  0  0
   -2.2458    1.6317    0.0000 C   0  0  0  0  0  0  0  0  0  0  0  0
   -2.0890    3.1235    0.0000 C   0  0  0  0  0  0  0  0  0  0  0  0
   -0.7187    3.7336    0.0000 O   0  0  0  0  0  0  0  0  0  0  0  0
   -3.3025    4.0051    0.0000 C   0  0  0  0  0  0  0  0  0  0  0  0
   -3.1458    5.4969    0.0000 C   0  0  0  0  0  0  0  0  0  0  0  0
   -4.3593    6.3786    0.0000 C   0  0  0  0  0  0  0  0  0  0  0  0
   -4.2025    7.8704    0.0000 C   0  0  0  0  0  0  0  0  0  0  0  0
   -5.4160    8.7521    0.0000 C   0  0  0  0  0  0  0  0  0  0  0  0
   -6.7863    8.1420    0.0000 C   0  0  0  0  0  0  0  0  0  0  0  0
   -6.9431    6.6502    0.0000 C   0  0  0  0  0  0  0  0  0  0  0  0
   -5.7296    5.7685    0.0000 C   0  0  0  0  0  0  0  0  0  0  0  0
   -4.6729    3.3950    0.0000 N   0  0  0  0  0  0  0  0  0  0  0  0
   -5.8864    4.2767    0.0000 C   0  0  0  0  0  0  0  0  0  0  0  0
   -6.0952    5.7621    0.0000 O   0  0  0  0  0  0  0  0  0  0  0  0
   -7.2567    3.6666    0.0000 C   0  0  0  0  0  0  0  0  0  0  0  0
   -7.4135    2.1748    0.0000 C   0  0  0  0  0  0  0  0  0  0  0  0
   -6.0432    2.7849    0.0000 C   0  0  0  0  0  0  0  0  0  0  0  0
   -5.8864    4.2767    0.0000 C   0  0  0  0  0  0  0  0  0  0  0  0
   -4.5161    4.8868    0.0000 N   0  0  0  0  0  0  0  0  0  0  0  0
   -4.3593    6.3786    0.0000 C   0  0  0  0  0  0  0  0  0  0  0  0
   -5.5728    7.2603    0.0000 O   0  0  0  0  0  0  0  0  0  0  0  0
   -2.9890    6.9887    0.0000 C   0  0  0  0  0  0  0  0  0  0  0  0
   -2.8322    8.4805    0.0000 C   0  0  0  0  0  0  0  0  0  0  0  0
   -1.4618    9.0906    0.0000 C   0  0  0  0  0  0  0  0  0  0  0  0
   -0.2483    8.2089    0.0000 C   0  0  0  0  0  0  0  0  0  0  0  0
    1.1220    8.8190    0.0000 C   0  0  0  0  0  0  0  0  0  0  0  0
    1.2788   10.3108    0.0000 C   0  0  0  0  0  0  0  0  0  0  0  0
    0.0653   11.1925    0.0000 C   0  0  0  0  0  0  0  0  0  0  0  0
   -1.3051   10.5824    0.0000 C   0  0  0  0  0  0  0  0  0  0  0  0
   -1.7754    6.1070    0.0000 C   0  0  0  0  0  0  0  0  0  0  0  0
   -1.5666    4.6216    0.0000 O   0  0  0  0  0  0  0  0  0  0  0  0
   -0.4051    6.7171    0.0000 O   0  0  0  0  0  0  0  0  0  0  0  0
   -7.0999    5.1584    0.0000 C   0  0  0  0  0  0  0  0  0  0  0  0
   -8.4702    4.5483    0.0000 C   0  0  0  0  0  0  0  0  0  0  0  0
   -8.6270    3.0565    0.0000 C   0  0  0  0  0  0  0  0  0  0  0  0
  1  2  1  0
  2  3  1  0
  2  4  1  0
  2  5  1  0
  5  6  1  0
  6  7  2  0
  6  8  1  0
  8  9  1  0
  9 10  1  0
 10 11  1  0
 11 12  1  0
 12 13  1  0
 13 14  1  0
 14 15  1  0
 15 16  1  0
 16 17  2  0
 16 18  1  0
 18 19  1  0
 19 20  1  0
 20 21  1  0
 21 22  2  0
 22 23  1  0
 23 24  2  0
 24 25  1  0
 25 26  2  0
 19 27  1  0
 27 28  2  0
 27 29  1  0
 13 30  1  0
 30 31  1  0
 31 32  1  0
 32 33  1  0
 32 34  1  0
 34 35  1  0
 35 36  1  0
 36 37  2  0
 37 38  1  0
 38 39  2  0
 39 40  1  0
 40 41  2  0
 34 42  1  0
 42 43  1  0
 43 44  2  0
 43 45  1  0
 45 46  1  0
 46 47  1  0
 47 48  1  0
 48 49  1  0
 49 50  1  0
 50 51  2  0
 50 52  1  0
 52 53  1  0
 53 54  1  0
 54 55  2  0
 55 56  1  0
 56 57  2  0
 57 58  1  0
 58 59  2  0
 52 60  1  0
 60 61  2  0
 60 62  1  0
 48 63  1  0
 63 64  1  0
 64 65  1  0
 15  8  1  0
 26 21  1  0
 41 36  1  0
 64 45  1  0
 30 10  1  0
 65 46  1  0
 59 54  1  0
M  END
>  <Title>  (16) 
idAACBgen10

$$$$

     RDKit          2D

 57 62  0  0  0  0  0  0  0  0999 V2000
    2.9888   -2.4152    0.0000 O   0  0  0  0  0  0  0  0  0  0  0  0
    1.5000   -2.5981    0.0000 C   0  0  0  0  0  0  0  0  0  0  0  0
    0.7500   -3.8971    0.0000 N   0  0  0  0  0  0  0  0  0  0  0  0
    1.5000   -5.1962    0.0000 C   0  0  0  0  0  0  0  0  0  0  0  0
    0.7500   -6.4952    0.0000 C   0  0  0  0  0  0  0  0  0  0  0  0
    1.5000   -7.7942    0.0000 C   0  0  0  0  0  0  0  0  0  0  0  0
    0.7500   -9.0933    0.0000 C   0  0  0  0  0  0  0  0  0  0  0  0
    1.5000  -10.3923    0.0000 C   0  0  0  0  0  0  0  0  0  0  0  0
    3.0000  -10.3923    0.0000 C   0  0  0  0  0  0  0  0  0  0  0  0
    3.7500   -9.0933    0.0000 C   0  0  0  0  0  0  0  0  0  0  0  0
    3.0000   -7.7942    0.0000 C   0  0  0  0  0  0  0  0  0  0  0  0
    3.0000   -5.1962    0.0000 C   0  0  0  0  0  0  0  0  0  0  0  0
    3.7500   -3.8971    0.0000 O   0  0  0  0  0  0  0  0  0  0  0  0
    3.7500   -6.4952    0.0000 O   0  0  0  0  0  0  0  0  0  0  0  0
    0.7500   -1.2990    0.0000 C   0  0  0  0  0  0  0  0  0  0  0  0
    1.5000    0.0000    0.0000 C   0  0  0  0  0  0  0  0  0  0  0  0
    0.7500    1.2990    0.0000 C   0  0  0  0  0  0  0  0  0  0  0  0
   -0.7500    1.2990    0.0000 C   0  0  0  0  0  0  0  0  0  0  0  0
   -1.5000    0.0000    0.0000 C   0  0  0  0  0  0  0  0  0  0  0  0
   -0.7500   -1.2990    0.0000 C   0  0  0  0  0  0  0  0  0  0  0  0
   -0.0000   -0.0000    0.0000 C   0  0  0  0  0  0  0  0  0  0  0  0
    0.7500   -1.2990    0.0000 C   0  0  0  0  0  0  0  0  0  0  0  0
    2.2500   -1.2990    0.0000 O   0  0  0  0  0  0  0  0  0  0  0  0
   -0.0000   -2.5981    0.0000 N   0  0  0  0  0  0  0  0  0  0  0  0
    0.7500   -3.8971    0.0000 C   0  0  0  0  0  0  0  0  0  0  0  0
   -0.0000   -5.1962    0.0000 C   0  0  0  0  0  0  0  0  0  0  0  0
    0.7500   -6.4952    0.0000 C   0  0  0  0  0  0  0  0  0  0  0  0
   -0.0000   -7.7942    0.0000 C   0  0  0  0  0  0  0  0  0  0  0  0
    0.7500   -9.0933    0.0000 C   0  0  0  0  0  0  0  0  0  0  0  0
    2.2500   -9.0933    0.0000 C   0  0  0  0  0  0  0  0  0  0  0  0
    3.0000   -7.7942    0.0000 C   0  0  0  0  0  0  0  0  0  0  0  0
    2.2500   -6.4952    0.0000 C   0  0  0  0  0  0  0  0  0  0  0  0
    2.2500   -3.8971    0.0000 C   0  0  0  0  0  0  0  0  0  0  0  0
    3.1528   -2.6992    0.0000 O   0  0  0  0  0  0  0  0  0  0  0  0
    3.0000   -5.1962    0.0000 N   0  0  0  0  0  0  0  0  0  0  0  0
    4.5000   -5.1962    0.0000 C   0  0  0  0  0  0  0  0  0  0  0  0
    5.2500   -6.4952    0.0000 C   0  0  0  0  0  0  0  0  0  0  0  0
    6.7500   -6.4952    0.0000 C   0  0  0  0  0  0  0  0  0  0  0  0
    7.5000   -7.7942    0.0000 C   0  0  0  0  0  0  0  0  0  0  0  0
    9.0000   -7.7942    0.0000 C   0  0  0  0  0  0  0  0  0  0  0  0
    9.7500   -6.4952    0.0000 C   0  0  0  0  0  0  0  0  0  0  0  0
    9.0000   -5.1962    0.0000 C   0  0  0  0  0  0  0  0  0  0  0  0
    7.5000   -5.1962    0.0000 C   0  0  0  0  0  0  0  0  0  0  0  0
    5.2500   -3.8971    0.0000 C   0  0  0  0  0  0  0  0  0  0  0  0
    4.5000   -2.5981    0.0000 O   0  0  0  0  0  0  0  0  0  0  0  0
    6.7500   -3.8971    0.0000 N   0  0  0  0  0  0  0  0  0  0  0  0
    7.5000   -2.5981    0.0000 C   0  0  0  0  0  0  0  0  0  0  0  0
    9.0000   -2.5981    0.0000 C   0  0  0  0  0  0  0  0  0  0  0  0
    9.7500   -1.2990    0.0000 C   0  0  0  0  0  0  0  0  0  0  0  0
   11.2500   -1.2990    0.0000 C   0  0  0  0  0  0  0  0  0  0  0  0
   12.0000   -0.0000    0.0000 C   0  0  0  0  0  0  0  0  0  0  0  0
   11.2500    1.2990    0.0000 C   0  0  0  0  0  0  0  0  0  0  0  0
    9.7500    1.2990    0.0000 C   0  0  0  0  0  0  0  0  0  0  0  0
    9.0000   -0.0000    0.0000 C   0  0  0  0  0  0  0  0  0  0  0  0
    6.7500   -1.2990    0.0000 C   0  0  0  0  0  0  0  0  0  0  0  0
    5.2500   -1.2990    0.0000 O   0  0  0  0  0  0  0  0  0  0  0  0
    7.5000   -0.0000    0.0000 O   0  0  0  0  0  0  0  0  0  0  0  0
  1  2  2  0
  2  3  1  0
  3  4  1  0
  4  5  1  0
  5  6  1  0
  6  7  2  0
  7  8  1  0
  8  9  2  0
  9 10  1  0
 10 11  2  0
  4 12  1  0
 12 13  2  0
 12 14  1  0
  2 15  1  0
 15 16  1  0
 16 17  1  0
 17 18  1  0
 18 19  1  0
 19 20  1  0
 19 21  1  0
 21 22  1  0
 22 23  2  0
 22 24  1  0
 24 25  1  0
 25 26  1  0
 26 27  1  0
 27 28  2  0
 28 29  1  0
 29 30  2  0
 30 31  1  0
 31 32  2  0
 25 33  1  0
 33 34  2  0
 33 35  1  0
 35 36  1  0
 36 37  1  0
 37 38  1  0
 38 39  2  0
 39 40  1  0
 40 41  2  0
 41 42  1  0
 42 43  2  0
 36 44  1  0
 44 45  2  0
 44 46  1  0
 46 47  1  0
 47 48  1  0
 48 49  1  0
 49 50  2  0
 50 51  1  0
 51 52  2  0
 52 53  1  0
 53 54  2  0
 47 55  1  0
 55 56  2  0
 55 57  1  0
 11  6  1  0
 20 15  1  0
 32 27  1  0
 43 38  1  0
 54 49  1  0
 21 17  1  0
M  END
>  <Title>  (17) 
idAABGgen10

$$$$

     RDKit          2D

 56 61  0  0  0  0  0  0  0  0999 V2000
    5.5866   -3.7542    0.0000 O   0  0  0  0  0  0  0  0  0  0  0  0
    6.0000   -5.1962    0.0000 C   0  0  0  0  0  0  0  0  0  0  0  0
    7.4554   -4.8332    0.0000 O   0  0  0  0  0  0  0  0  0  0  0  0
    5.2500   -6.4952    0.0000 C   0  0  0  0  0  0  0  0  0  0  0  0
    6.0000   -7.7942    0.0000 C   0  0  0  0  0  0  0  0  0  0  0  0
    7.5000   -7.7942    0.0000 C   0  0  0  0  0  0  0  0  0  0  0  0
    8.2500   -9.0933    0.0000 C   0  0  0  0  0  0  0  0  0  0  0  0
    9.7500   -9.0933    0.0000 C   0  0  0  0  0  0  0  0  0  0  0  0
   10.5000   -7.7942    0.0000 C   0  0  0  0  0  0  0  0  0  0  0  0
    9.7500   -6.4952    0.0000 C   0  0  0  0  0  0  0  0  0  0  0  0
    8.2500   -6.4952    0.0000 C   0  0  0  0  0  0  0  0  0  0  0  0
    3.7500   -6.4952    0.0000 N   0  0  0  0  0  0  0  0  0  0  0  0
    3.0000   -5.1962    0.0000 C   0  0  0  0  0  0  0  0  0  0  0  0
    3.7500   -3.8971    0.0000 O   0  0  0  0  0  0  0  0  0  0  0  0
    1.5000   -5.1962    0.0000 C   0  0  0  0  0  0  0  0  0  0  0  0
    0.7500   -6.4952    0.0000 C   0  0  0  0  0  0  0  0  0  0  0  0
    1.5000   -7.7942    0.0000 C   0  0  0  0  0  0  0  0  0  0  0  0
    0.7500   -9.0933    0.0000 C   0  0  0  0  0  0  0  0  0  0  0  0
    1.5000  -10.3923    0.0000 C   0  0  0  0  0  0  0  0  0  0  0  0
    3.0000  -10.3923    0.0000 C   0  0  0  0  0  0  0  0  0  0  0  0
    3.7500   -9.0933    0.0000 C   0  0  0  0  0  0  0  0  0  0  0  0
    3.0000   -7.7942    0.0000 C   0  0  0  0  0  0  0  0  0  0  0  0
    0.7500   -3.8971    0.0000 C   0  0  0  0  0  0  0  0  0  0  0  0
   -0.7500   -3.8971    0.0000 O   0  0  0  0  0  0  0  0  0  0  0  0
    1.5000   -2.5981    0.0000 N   0  0  0  0  0  0  0  0  0  0  0  0
    0.7500   -1.2990    0.0000 C   0  0  0  0  0  0  0  0  0  0  0  0
    1.5000    0.0000    0.0000 C   0  0  0  0  0  0  0  0  0  0  0  0
    0.7500    1.2990    0.0000 C   0  0  0  0  0  0  0  0  0  0  0  0
   -0.7500    1.2990    0.0000 C   0  0  0  0  0  0  0  0  0  0  0  0
   -1.5000    0.0000    0.0000 C   0  0  0  0  0  0  0  0  0  0  0  0
   -0.7500   -1.2990    0.0000 C   0  0  0  0  0  0  0  0  0  0  0  0
   -0.0000   -0.0000    0.0000 C   0  0  0  0  0  0  0  0  0  0  0  0
    0.7500   -1.2990    0.0000 C   0  0  0  0  0  0  0  0  0  0  0  0
    2.2500   -1.2990    0.0000 O   0  0  0  0  0  0  0  0  0  0  0  0
   -0.0000   -2.5981    0.0000 N   0  0  0  0  0  0  0  0  0  0  0  0
    0.7500   -3.8971    0.0000 C   0  0  0  0  0  0  0  0  0  0  0  0
    2.2500   -3.8971    0.0000 C   0  0  0  0  0  0  0  0  0  0  0  0
    3.0000   -2.5981    0.0000 O   0  0  0  0  0  0  0  0  0  0  0  0
    3.0000   -5.1962    0.0000 N   0  0  0  0  0  0  0  0  0  0  0  0
    4.5000   -5.1962    0.0000 C   0  0  0  0  0  0  0  0  0  0  0  0
    5.2500   -6.4952    0.0000 C   0  0  0  0  0  0  0  0  0  0  0  0
    6.7500   -6.4952    0.0000 C   0  0  0  0  0  0  0  0  0  0  0  0
    7.5000   -7.7942    0.0000 C   0  0  0  0  0  0  0  0  0  0  0  0
    9.0000   -7.7942    0.0000 C   0  0  0  0  0  0  0  0  0  0  0  0
    9.7500   -6.4952    0.0000 C   0  0  0  0  0  0  0  0  0  0  0  0
    9.0000   -5.1962    0.0000 C   0  0  0  0  0  0  0  0  0  0  0  0
    7.5000   -5.1962    0.0000 C   0  0  0  0  0  0  0  0  0  0  0  0
    5.2500   -3.8971    0.0000 C   0  0  0  0  0  0  0  0  0  0  0  0
    4.5000   -2.5981    0.0000 O   0  0  0  0  0  0  0  0  0  0  0  0
    6.7500   -3.8971    0.0000 O   0  0  0  0  0  0  0  0  0  0  0  0
   -0.0000   -5.1962    0.0000 C   0  0  0  0  0  0  0  0  0  0  0  0
   -1.5000   -5.1962    0.0000 C   0  0  0  0  0  0  0  0  0  0  0  0
   -2.2500   -6.4952    0.0000 C   0  0  0  0  0  0  0  0  0  0  0  0
   -1.5000   -7.7942    0.0000 C   0  0  0  0  0  0  0  0  0  0  0  0
   -0.0000   -7.7942    0.0000 C   0  0  0  0  0  0  0  0  0  0  0  0
    0.7500   -6.4952    0.0000 C   0  0  0  0  0  0  0  0  0  0  0  0
  1  2  2  0
  2  3  1  0
  2  4  1  0
  4  5  1  0
  5  6  1  0
  6  7  2  0
  7  8  1  0
  8  9  2  0
  9 10  1  0
 10 11  2  0
  4 12  1  0
 12 13  1  0
 13 14  2  0
 13 15  1  0
 15 16  1  0
 16 17  1  0
 17 18  2  0
 18 19  1  0
 19 20  2  0
 20 21  1  0
 21 22  2  0
 15 23  1  0
 23 24  2  0
 23 25  1  0
 25 26  1  0
 26 27  1  0
 27 28  1  0
 28 29  1  0
 29 30  1  0
 30 31  1  0
 30 32  1  0
 32 33  1  0
 33 34  2  0
 33 35  1  0
 35 36  1  0
 36 37  1  0
 37 38  2  0
 37 39  1  0
 39 40  1  0
 40 41  1  0
 41 42  1  0
 42 43  2  0
 43 44  1  0
 44 45  2  0
 45 46  1  0
 46 47  2  0
 40 48  1  0
 48 49  2  0
 48 50  1  0
 36 51  1  0
 51 52  2  0
 52 53  1  0
 53 54  2  0
 54 55  1  0
 55 56  2  0
 11  6  1  0
 22 17  1  0
 31 26  1  0
 47 42  1  0
 56 51  1  0
 32 28  1  0
M  END
>  <Title>  (18) 
idAAAXgen9

$$$$

     RDKit          2D

 58 64  0  0  0  0  0  0  0  0999 V2000
   -1.8760    4.4687    0.0000 O   0  0  0  0  0  0  0  0  0  0  0  0
   -3.2463    3.8586    0.0000 C   0  0  0  0  0  0  0  0  0  0  0  0
   -4.4598    4.7402    0.0000 N   0  0  0  0  0  0  0  0  0  0  0  0
   -4.3030    6.2320    0.0000 C   0  0  0  0  0  0  0  0  0  0  0  0
   -5.5165    7.1137    0.0000 C   0  0  0  0  0  0  0  0  0  0  0  0
   -6.5955    6.0717    0.0000 C   0  0  0  0  0  0  0  0  0  0  0  0
   -8.0374    6.4852    0.0000 C   0  0  0  0  0  0  0  0  0  0  0  0
   -9.1164    5.4432    0.0000 C   0  0  0  0  0  0  0  0  0  0  0  0
   -8.7536    3.9877    0.0000 C   0  0  0  0  0  0  0  0  0  0  0  0
   -7.3117    3.5743    0.0000 C   0  0  0  0  0  0  0  0  0  0  0  0
   -6.2327    4.6163    0.0000 N   0  0  0  0  0  0  0  0  0  0  0  0
   -6.3553    8.3573    0.0000 C   0  0  0  0  0  0  0  0  0  0  0  0
   -4.8590    8.4619    0.0000 C   0  0  0  0  0  0  0  0  0  0  0  0
   -3.4031    2.3668    0.0000 N   0  0  0  0  0  0  0  0  0  0  0  0
   -2.1895    1.4851    0.0000 C   0  0  0  0  0  0  0  0  0  0  0  0
   -0.8192    2.0952    0.0000 C   0  0  0  0  0  0  0  0  0  0  0  0
    0.3943    1.2135    0.0000 C   0  0  0  0  0  0  0  0  0  0  0  0
    1.2760    0.0000    0.0000 C   0  0  0  0  0  0  0  0  0  0  0  0
    0.3943   -1.2135    0.0000 C   0  0  0  0  0  0  0  0  0  0  0  0
   -1.0323   -0.7500    0.0000 C   0  0  0  0  0  0  0  0  0  0  0  0
   -2.3463   -0.0067    0.0000 C   0  0  0  0  0  0  0  0  0  0  0  0
   -1.0323    0.7500    0.0000 C   0  0  0  0  0  0  0  0  0  0  0  0
   -2.2458    1.6317    0.0000 C   0  0  0  0  0  0  0  0  0  0  0  0
   -3.6161    1.0216    0.0000 O   0  0  0  0  0  0  0  0  0  0  0  0
   -2.0890    3.1235    0.0000 N   0  0  0  0  0  0  0  0  0  0  0  0
   -3.3025    4.0051    0.0000 C   0  0  0  0  0  0  0  0  0  0  0  0
   -3.1458    5.4969    0.0000 C   0  0  0  0  0  0  0  0  0  0  0  0
   -4.3593    6.3786    0.0000 C   0  0  0  0  0  0  0  0  0  0  0  0
   -4.2025    7.8704    0.0000 C   0  0  0  0  0  0  0  0  0  0  0  0
   -5.4160    8.7521    0.0000 C   0  0  0  0  0  0  0  0  0  0  0  0
   -6.7863    8.1420    0.0000 C   0  0  0  0  0  0  0  0  0  0  0  0
   -6.9431    6.6502    0.0000 C   0  0  0  0  0  0  0  0  0  0  0  0
   -5.7296    5.7685    0.0000 C   0  0  0  0  0  0  0  0  0  0  0  0
   -4.6729    3.3950    0.0000 C   0  0  0  0  0  0  0  0  0  0  0  0
   -4.8297    1.9033    0.0000 O   0  0  0  0  0  0  0  0  0  0  0  0
   -5.8864    4.2767    0.0000 N   0  0  0  0  0  0  0  0  0  0  0  0
   -7.2567    3.6666    0.0000 C   0  0  0  0  0  0  0  0  0  0  0  0
   -8.4702    4.5483    0.0000 C   0  0  0  0  0  0  0  0  0  0  0  0
   -9.8406    3.9382    0.0000 C   0  0  0  0  0  0  0  0  0  0  0  0
  -11.0541    4.8199    0.0000 C   0  0  0  0  0  0  0  0  0  0  0  0
  -12.4244    4.2098    0.0000 C   0  0  0  0  0  0  0  0  0  0  0  0
  -12.5812    2.7180    0.0000 C   0  0  0  0  0  0  0  0  0  0  0  0
  -11.3677    1.8363    0.0000 C   0  0  0  0  0  0  0  0  0  0  0  0
   -9.9973    2.4464    0.0000 C   0  0  0  0  0  0  0  0  0  0  0  0
   -7.4135    2.1748    0.0000 C   0  0  0  0  0  0  0  0  0  0  0  0
   -6.2000    1.2931    0.0000 O   0  0  0  0  0  0  0  0  0  0  0  0
   -8.7838    1.5647    0.0000 N   0  0  0  0  0  0  0  0  0  0  0  0
   -8.9406    0.0729    0.0000 C   0  0  0  0  0  0  0  0  0  0  0  0
  -10.3109   -0.5372    0.0000 C   0  0  0  0  0  0  0  0  0  0  0  0
  -10.4677   -2.0290    0.0000 C   0  0  0  0  0  0  0  0  0  0  0  0
  -11.8380   -2.6391    0.0000 C   0  0  0  0  0  0  0  0  0  0  0  0
  -11.9948   -4.1308    0.0000 C   0  0  0  0  0  0  0  0  0  0  0  0
  -10.7813   -5.0125    0.0000 C   0  0  0  0  0  0  0  0  0  0  0  0
   -9.4110   -4.4024    0.0000 C   0  0  0  0  0  0  0  0  0  0  0  0
   -9.2542   -2.9106    0.0000 C   0  0  0  0  0  0  0  0  0  0  0  0
   -7.7271   -0.8087    0.0000 C   0  0  0  0  0  0  0  0  0  0  0  0
   -6.3568   -0.1986    0.0000 O   0  0  0  0  0  0  0  0  0  0  0  0
   -7.8839   -2.3005    0.0000 O   0  0  0  0  0  0  0  0  0  0  0  0
  1  2  2  0
  2  3  1  0
  3  4  1  0
  4  5  1  0
  5  6  1  0
  6  7  2  0
  7  8  1  0
  8  9  2  0
  9 10  1  0
 10 11  2  0
  5 12  1  0
 12 13  1  0
  2 14  1  0
 14 15  1  0
 15 16  1  0
 16 17  1  0
 17 18  1  0
 18 19  1  0
 19 20  1  0
 20 21  1  0
 20 22  1  0
 22 23  1  0
 23 24  2  0
 23 25  1  0
 25 26  1  0
 26 27  1  0
 27 28  1  0
 28 29  2  0
 29 30  1  0
 30 31  2  0
 31 32  1  0
 32 33  2  0
 26 34  1  0
 34 35  2  0
 34 36  1  0
 36 37  1  0
 37 38  1  0
 38 39  1  0
 39 40  2  0
 40 41  1  0
 41 42  2  0
 42 43  1  0
 43 44  2  0
 37 45  1  0
 45 46  2  0
 45 47  1  0
 47 48  1  0
 48 49  1  0
 49 50  1  0
 50 51  2  0
 51 52  1  0
 52 53  2  0
 53 54  1  0
 54 55  2  0
 48 56  1  0
 56 57  2  0
 56 58  1  0
 13  5  1  0
 21 15  1  0
 33 28  1  0
 44 39  1  0
 55 50  1  0
 11  6  1  0
 22 17  1  0
M  END
>  <Title>  (19) 
idAABYgen10

$$$$

     RDKit          2D

 57 63  0  0  0  0  0  0  0  0999 V2000
   -0.7500   -3.8971    0.0000 O   0  0  0  0  0  0  0  0  0  0  0  0
    0.7500   -3.8971    0.0000 C   0  0  0  0  0  0  0  0  0  0  0  0
    1.5000   -5.1962    0.0000 N   0  0  0  0  0  0  0  0  0  0  0  0
    0.7500   -6.4952    0.0000 C   0  0  0  0  0  0  0  0  0  0  0  0
    1.5000   -7.7942    0.0000 C   0  0  0  0  0  0  0  0  0  0  0  0
    2.9095   -7.2812    0.0000 C   0  0  0  0  0  0  0  0  0  0  0  0
    4.0586   -8.2454    0.0000 C   0  0  0  0  0  0  0  0  0  0  0  0
    5.4681   -7.7323    0.0000 C   0  0  0  0  0  0  0  0  0  0  0  0
    5.7286   -6.2551    0.0000 C   0  0  0  0  0  0  0  0  0  0  0  0
    4.5796   -5.2910    0.0000 C   0  0  0  0  0  0  0  0  0  0  0  0
    3.1700   -5.8040    0.0000 N   0  0  0  0  0  0  0  0  0  0  0  0
    1.7605   -9.2714    0.0000 C   0  0  0  0  0  0  0  0  0  0  0  0
    0.3509   -8.7584    0.0000 C   0  0  0  0  0  0  0  0  0  0  0  0
    1.5000   -2.5981    0.0000 N   0  0  0  0  0  0  0  0  0  0  0  0
    0.7500   -1.2990    0.0000 C   0  0  0  0  0  0  0  0  0  0  0  0
    1.5000    0.0000    0.0000 C   0  0  0  0  0  0  0  0  0  0  0  0
    0.7500    1.2990    0.0000 C   0  0  0  0  0  0  0  0  0  0  0  0
   -0.7500    1.2990    0.0000 C   0  0  0  0  0  0  0  0  0  0  0  0
   -1.5000    0.0000    0.0000 C   0  0  0  0  0  0  0  0  0  0  0  0
   -0.7500   -1.2990    0.0000 C   0  0  0  0  0  0  0  0  0  0  0  0
   -0.0000   -0.0000    0.0000 C   0  0  0  0  0  0  0  0  0  0  0  0
    0.7500   -1.2990    0.0000 C   0  0  0  0  0  0  0  0  0  0  0  0
    2.2500   -1.2990    0.0000 O   0  0  0  0  0  0  0  0  0  0  0  0
   -0.0000   -2.5981    0.0000 N   0  0  0  0  0  0  0  0  0  0  0  0
    0.7500   -3.8971    0.0000 C   0  0  0  0  0  0  0  0  0  0  0  0
   -0.0000   -5.1962    0.0000 C   0  0  0  0  0  0  0  0  0  0  0  0
    0.7500   -6.4952    0.0000 C   0  0  0  0  0  0  0  0  0  0  0  0
   -0.0000   -7.7942    0.0000 C   0  0  0  0  0  0  0  0  0  0  0  0
    0.7500   -9.0933    0.0000 C   0  0  0  0  0  0  0  0  0  0  0  0
    2.2500   -9.0933    0.0000 C   0  0  0  0  0  0  0  0  0  0  0  0
    3.0000   -7.7942    0.0000 C   0  0  0  0  0  0  0  0  0  0  0  0
    2.2500   -6.4952    0.0000 C   0  0  0  0  0  0  0  0  0  0  0  0
    2.2500   -3.8971    0.0000 C   0  0  0  0  0  0  0  0  0  0  0  0
    3.0000   -2.5981    0.0000 O   0  0  0  0  0  0  0  0  0  0  0  0
    3.0000   -5.1962    0.0000 N   0  0  0  0  0  0  0  0  0  0  0  0
    4.5000   -5.1962    0.0000 C   0  0  0  0  0  0  0  0  0  0  0  0
    5.2500   -6.4952    0.0000 C   0  0  0  0  0  0  0  0  0  0  0  0
    6.7500   -6.4952    0.0000 C   0  0  0  0  0  0  0  0  0  0  0  0
    7.5000   -7.7942    0.0000 C   0  0  0  0  0  0  0  0  0  0  0  0
    9.0000   -7.7942    0.0000 C   0  0  0  0  0  0  0  0  0  0  0  0
    9.7500   -6.4952    0.0000 C   0  0  0  0  0  0  0  0  0  0  0  0
    9.0000   -5.1962    0.0000 C   0  0  0  0  0  0  0  0  0  0  0  0
    7.5000   -5.1962    0.0000 C   0  0  0  0  0  0  0  0  0  0  0  0
    5.2500   -3.8971    0.0000 C   0  0  0  0  0  0  0  0  0  0  0  0
    4.5000   -2.5981    0.0000 O   0  0  0  0  0  0  0  0  0  0  0  0
    6.7500   -3.8971    0.0000 N   0  0  0  0  0  0  0  0  0  0  0  0
    7.5000   -2.5981    0.0000 C   0  0  0  0  0  0  0  0  0  0  0  0
    9.0000   -2.5981    0.0000 C   0  0  0  0  0  0  0  0  0  0  0  0
    9.7500   -1.2990    0.0000 C   0  0  0  0  0  0  0  0  0  0  0  0
   11.2500   -1.2990    0.0000 C   0  0  0  0  0  0  0  0  0  0  0  0
   12.0000   -0.0000    0.0000 C   0  0  0  0  0  0  0  0  0  0  0  0
   11.2500    1.2990    0.0000 C   0  0  0  0  0  0  0  0  0  0  0  0
    9.7500    1.2990    0.0000 C   0  0  0  0  0  0  0  0  0  0  0  0
    9.0000   -0.0000    0.0000 C   0  0  0  0  0  0  0  0  0  0  0  0
    6.7500   -1.2990    0.0000 C   0  0  0  0  0  0  0  0  0  0  0  0
    5.2500   -1.2990    0.0000 O   0  0  0  0  0  0  0  0  0  0  0  0
    7.5000   -0.0000    0.0000 O   0  0  0  0  0  0  0  0  0  0  0  0
  1  2  2  0
  2  3  1  0
  3  4  1  0
  4  5  1  0
  5  6  1  0
  6  7  2  0
  7  8  1  0
  8  9  2  0
  9 10  1  0
 10 11  2  0
  5 12  1  0
 12 13  1  0
  2 14  1  0
 14 15  1  0
 15 16  1  0
 16 17  1  0
 17 18  1  0
 18 19  1  0
 19 20  1  0
 19 21  1  0
 21 22  1  0
 22 23  2  0
 22 24  1  0
 24 25  1  0
 25 26  1  0
 26 27  1  0
 27 28  2  0
 28 29  1  0
 29 30  2  0
 30 31  1  0
 31 32  2  0
 25 33  1  0
 33 34  2  0
 33 35  1  0
 35 36  1  0
 36 37  1  0
 37 38  1  0
 38 39  2  0
 39 40  1  0
 40 41  2  0
 41 42  1  0
 42 43  2  0
 36 44  1  0
 44 45  2  0
 44 46  1  0
 46 47  1  0
 47 48  1  0
 48 49  1  0
 49 50  2  0
 50 51  1  0
 51 52  2  0
 52 53  1  0
 53 54  2  0
 47 55  1  0
 55 56  2  0
 55 57  1  0
 13  5  1  0
 20 15  1  0
 32 27  1  0
 43 38  1  0
 54 49  1  0
 11  6  1  0
 21 17  1  0
M  END
>  <Title>  (20) 
idAAAHgen10

$$$$

     RDKit          2D

 58 64  0  0  0  0  0  0  0  0999 V2000
   -1.8760    4.4687    0.0000 O   0  0  0  0  0  0  0  0  0  0  0  0
   -3.2463    3.8586    0.0000 C   0  0  0  0  0  0  0  0  0  0  0  0
   -4.4598    4.7402    0.0000 N   0  0  0  0  0  0  0  0  0  0  0  0
   -4.3030    6.2320    0.0000 C   0  0  0  0  0  0  0  0  0  0  0  0
   -5.5165    7.1137    0.0000 C   0  0  0  0  0  0  0  0  0  0  0  0
   -6.5955    6.0717    0.0000 C   0  0  0  0  0  0  0  0  0  0  0  0
   -8.0374    6.4852    0.0000 C   0  0  0  0  0  0  0  0  0  0  0  0
   -9.1164    5.4432    0.0000 C   0  0  0  0  0  0  0  0  0  0  0  0
   -8.7536    3.9877    0.0000 C   0  0  0  0  0  0  0  0  0  0  0  0
   -7.3117    3.5743    0.0000 C   0  0  0  0  0  0  0  0  0  0  0  0
   -6.2327    4.6163    0.0000 C   0  0  0  0  0  0  0  0  0  0  0  0
   -6.3553    8.3573    0.0000 C   0  0  0  0  0  0  0  0  0  0  0  0
   -4.8590    8.4619    0.0000 C   0  0  0  0  0  0  0  0  0  0  0  0
   -3.4031    2.3668    0.0000 N   0  0  0  0  0  0  0  0  0  0  0  0
   -2.1895    1.4851    0.0000 C   0  0  0  0  0  0  0  0  0  0  0  0
   -0.8192    2.0952    0.0000 C   0  0  0  0  0  0  0  0  0  0  0  0
    0.3943    1.2135    0.0000 C   0  0  0  0  0  0  0  0  0  0  0  0
    1.2760    0.0000    0.0000 C   0  0  0  0  0  0  0  0  0  0  0  0
    0.3943   -1.2135    0.0000 C   0  0  0  0  0  0  0  0  0  0  0  0
   -1.0323   -0.7500    0.0000 C   0  0  0  0  0  0  0  0  0  0  0  0
   -2.3463   -0.0067    0.0000 C   0  0  0  0  0  0  0  0  0  0  0  0
   -1.0323    0.7500    0.0000 C   0  0  0  0  0  0  0  0  0  0  0  0
   -2.2458    1.6317    0.0000 C   0  0  0  0  0  0  0  0  0  0  0  0
   -3.6161    1.0216    0.0000 O   0  0  0  0  0  0  0  0  0  0  0  0
   -2.0890    3.1235    0.0000 N   0  0  0  0  0  0  0  0  0  0  0  0
   -3.3025    4.0051    0.0000 C   0  0  0  0  0  0  0  0  0  0  0  0
   -3.1458    5.4969    0.0000 C   0  0  0  0  0  0  0  0  0  0  0  0
   -4.3593    6.3786    0.0000 C   0  0  0  0  0  0  0  0  0  0  0  0
   -4.2025    7.8704    0.0000 C   0  0  0  0  0  0  0  0  0  0  0  0
   -5.4160    8.7521    0.0000 C   0  0  0  0  0  0  0  0  0  0  0  0
   -6.7863    8.1420    0.0000 C   0  0  0  0  0  0  0  0  0  0  0  0
   -6.9431    6.6502    0.0000 C   0  0  0  0  0  0  0  0  0  0  0  0
   -5.7296    5.7685    0.0000 C   0  0  0  0  0  0  0  0  0  0  0  0
   -4.6729    3.3950    0.0000 C   0  0  0  0  0  0  0  0  0  0  0  0
   -4.8297    1.9033    0.0000 O   0  0  0  0  0  0  0  0  0  0  0  0
   -5.8864    4.2767    0.0000 N   0  0  0  0  0  0  0  0  0  0  0  0
   -7.2567    3.6666    0.0000 C   0  0  0  0  0  0  0  0  0  0  0  0
   -8.4702    4.5483    0.0000 C   0  0  0  0  0  0  0  0  0  0  0  0
   -9.8406    3.9382    0.0000 C   0  0  0  0  0  0  0  0  0  0  0  0
  -11.0541    4.8199    0.0000 C   0  0  0  0  0  0  0  0  0  0  0  0
  -12.4244    4.2098    0.0000 C   0  0  0  0  0  0  0  0  0  0  0  0
  -12.5812    2.7180    0.0000 C   0  0  0  0  0  0  0  0  0  0  0  0
  -11.3677    1.8363    0.0000 C   0  0  0  0  0  0  0  0  0  0  0  0
   -9.9973    2.4464    0.0000 C   0  0  0  0  0  0  0  0  0  0  0  0
   -7.4135    2.1748    0.0000 C   0  0  0  0  0  0  0  0  0  0  0  0
   -6.2000    1.2931    0.0000 O   0  0  0  0  0  0  0  0  0  0  0  0
   -8.7838    1.5647    0.0000 N   0  0  0  0  0  0  0  0  0  0  0  0
   -8.9406    0.0729    0.0000 C   0  0  0  0  0  0  0  0  0  0  0  0
  -10.3109   -0.5372    0.0000 C   0  0  0  0  0  0  0  0  0  0  0  0
  -10.4677   -2.0290    0.0000 C   0  0  0  0  0  0  0  0  0  0  0  0
  -11.8380   -2.6391    0.0000 C   0  0  0  0  0  0  0  0  0  0  0  0
  -11.9948   -4.1308    0.0000 C   0  0  0  0  0  0  0  0  0  0  0  0
  -10.7813   -5.0125    0.0000 C   0  0  0  0  0  0  0  0  0  0  0  0
   -9.4110   -4.4024    0.0000 C   0  0  0  0  0  0  0  0  0  0  0  0
   -9.2542   -2.9106    0.0000 C   0  0  0  0  0  0  0  0  0  0  0  0
   -7.7271   -0.8087    0.0000 C   0  0  0  0  0  0  0  0  0  0  0  0
   -6.3568   -0.1986    0.0000 O   0  0  0  0  0  0  0  0  0  0  0  0
   -7.8839   -2.3005    0.0000 O   0  0  0  0  0  0  0  0  0  0  0  0
  1  2  2  0
  2  3  1  0
  3  4  1  0
  4  5  1  0
  5  6  1  0
  6  7  2  0
  7  8  1  0
  8  9  2  0
  9 10  1  0
 10 11  2  0
  5 12  1  0
 12 13  1  0
  2 14  1  0
 14 15  1  0
 15 16  1  0
 16 17  1  0
 17 18  1  0
 18 19  1  0
 19 20  1  0
 20 21  1  0
 20 22  1  0
 22 23  1  0
 23 24  2  0
 23 25  1  0
 25 26  1  0
 26 27  1  0
 27 28  1  0
 28 29  2  0
 29 30  1  0
 30 31  2  0
 31 32  1  0
 32 33  2  0
 26 34  1  0
 34 35  2  0
 34 36  1  0
 36 37  1  0
 37 38  1  0
 38 39  1  0
 39 40  2  0
 40 41  1  0
 41 42  2  0
 42 43  1  0
 43 44  2  0
 37 45  1  0
 45 46  2  0
 45 47  1  0
 47 48  1  0
 48 49  1  0
 49 50  1  0
 50 51  2  0
 51 52  1  0
 52 53  2  0
 53 54  1  0
 54 55  2  0
 48 56  1  0
 56 57  2  0
 56 58  1  0
 13  5  1  0
 21 15  1  0
 33 28  1  0
 44 39  1  0
 55 50  1  0
 11  6  1  0
 22 17  1  0
M  END
>  <Title>  (21) 
idAAACgen10

$$$$

     RDKit          2D

 57 63  0  0  0  0  0  0  0  0999 V2000
   -0.7500   -3.8971    0.0000 O   0  0  0  0  0  0  0  0  0  0  0  0
    0.7500   -3.8971    0.0000 C   0  0  0  0  0  0  0  0  0  0  0  0
    1.5000   -5.1962    0.0000 N   0  0  0  0  0  0  0  0  0  0  0  0
    0.7500   -6.4952    0.0000 C   0  0  0  0  0  0  0  0  0  0  0  0
    1.5000   -7.7942    0.0000 C   0  0  0  0  0  0  0  0  0  0  0  0
    2.9095   -7.2812    0.0000 C   0  0  0  0  0  0  0  0  0  0  0  0
    4.0586   -8.2454    0.0000 C   0  0  0  0  0  0  0  0  0  0  0  0
    5.4681   -7.7323    0.0000 C   0  0  0  0  0  0  0  0  0  0  0  0
    5.7286   -6.2551    0.0000 C   0  0  0  0  0  0  0  0  0  0  0  0
    4.5796   -5.2910    0.0000 C   0  0  0  0  0  0  0  0  0  0  0  0
    3.1700   -5.8040    0.0000 C   0  0  0  0  0  0  0  0  0  0  0  0
    1.7605   -9.2714    0.0000 C   0  0  0  0  0  0  0  0  0  0  0  0
    0.3509   -8.7584    0.0000 C   0  0  0  0  0  0  0  0  0  0  0  0
    1.5000   -2.5981    0.0000 N   0  0  0  0  0  0  0  0  0  0  0  0
    0.7500   -1.2990    0.0000 C   0  0  0  0  0  0  0  0  0  0  0  0
    1.5000    0.0000    0.0000 C   0  0  0  0  0  0  0  0  0  0  0  0
    0.7500    1.2990    0.0000 C   0  0  0  0  0  0  0  0  0  0  0  0
   -0.7500    1.2990    0.0000 C   0  0  0  0  0  0  0  0  0  0  0  0
   -1.5000    0.0000    0.0000 C   0  0  0  0  0  0  0  0  0  0  0  0
   -0.7500   -1.2990    0.0000 C   0  0  0  0  0  0  0  0  0  0  0  0
   -0.0000   -0.0000    0.0000 C   0  0  0  0  0  0  0  0  0  0  0  0
    0.7500   -1.2990    0.0000 C   0  0  0  0  0  0  0  0  0  0  0  0
    2.2500   -1.2990    0.0000 O   0  0  0  0  0  0  0  0  0  0  0  0
   -0.0000   -2.5981    0.0000 N   0  0  0  0  0  0  0  0  0  0  0  0
    0.7500   -3.8971    0.0000 C   0  0  0  0  0  0  0  0  0  0  0  0
   -0.0000   -5.1962    0.0000 C   0  0  0  0  0  0  0  0  0  0  0  0
    0.7500   -6.4952    0.0000 C   0  0  0  0  0  0  0  0  0  0  0  0
   -0.0000   -7.7942    0.0000 C   0  0  0  0  0  0  0  0  0  0  0  0
    0.7500   -9.0933    0.0000 C   0  0  0  0  0  0  0  0  0  0  0  0
    2.2500   -9.0933    0.0000 C   0  0  0  0  0  0  0  0  0  0  0  0
    3.0000   -7.7942    0.0000 C   0  0  0  0  0  0  0  0  0  0  0  0
    2.2500   -6.4952    0.0000 C   0  0  0  0  0  0  0  0  0  0  0  0
    2.2500   -3.8971    0.0000 C   0  0  0  0  0  0  0  0  0  0  0  0
    3.0000   -2.5981    0.0000 O   0  0  0  0  0  0  0  0  0  0  0  0
    3.0000   -5.1962    0.0000 N   0  0  0  0  0  0  0  0  0  0  0  0
    4.5000   -5.1962    0.0000 C   0  0  0  0  0  0  0  0  0  0  0  0
    5.2500   -6.4952    0.0000 C   0  0  0  0  0  0  0  0  0  0  0  0
    6.7500   -6.4952    0.0000 C   0  0  0  0  0  0  0  0  0  0  0  0
    7.5000   -7.7942    0.0000 C   0  0  0  0  0  0  0  0  0  0  0  0
    9.0000   -7.7942    0.0000 C   0  0  0  0  0  0  0  0  0  0  0  0
    9.7500   -6.4952    0.0000 C   0  0  0  0  0  0  0  0  0  0  0  0
    9.0000   -5.1962    0.0000 C   0  0  0  0  0  0  0  0  0  0  0  0
    7.5000   -5.1962    0.0000 C   0  0  0  0  0  0  0  0  0  0  0  0
    5.2500   -3.8971    0.0000 C   0  0  0  0  0  0  0  0  0  0  0  0
    4.5000   -2.5981    0.0000 O   0  0  0  0  0  0  0  0  0  0  0  0
    6.7500   -3.8971    0.0000 N   0  0  0  0  0  0  0  0  0  0  0  0
    7.5000   -2.5981    0.0000 C   0  0  0  0  0  0  0  0  0  0  0  0
    9.0000   -2.5981    0.0000 C   0  0  0  0  0  0  0  0  0  0  0  0
    9.7500   -1.2990    0.0000 C   0  0  0  0  0  0  0  0  0  0  0  0
   11.2500   -1.2990    0.0000 C   0  0  0  0  0  0  0  0  0  0  0  0
   12.0000   -0.0000    0.0000 C   0  0  0  0  0  0  0  0  0  0  0  0
   11.2500    1.2990    0.0000 C   0  0  0  0  0  0  0  0  0  0  0  0
    9.7500    1.2990    0.0000 C   0  0  0  0  0  0  0  0  0  0  0  0
    9.0000   -0.0000    0.0000 C   0  0  0  0  0  0  0  0  0  0  0  0
    6.7500   -1.2990    0.0000 C   0  0  0  0  0  0  0  0  0  0  0  0
    5.2500   -1.2990    0.0000 O   0  0  0  0  0  0  0  0  0  0  0  0
    7.5000   -0.0000    0.0000 O   0  0  0  0  0  0  0  0  0  0  0  0
  1  2  2  0
  2  3  1  0
  3  4  1  0
  4  5  1  0
  5  6  1  0
  6  7  2  0
  7  8  1  0
  8  9  2  0
  9 10  1  0
 10 11  2  0
  5 12  1  0
 12 13  1  0
  2 14  1  0
 14 15  1  0
 15 16  1  0
 16 17  1  0
 17 18  1  0
 18 19  1  0
 19 20  1  0
 19 21  1  0
 21 22  1  0
 22 23  2  0
 22 24  1  0
 24 25  1  0
 25 26  1  0
 26 27  1  0
 27 28  2  0
 28 29  1  0
 29 30  2  0
 30 31  1  0
 31 32  2  0
 25 33  1  0
 33 34  2  0
 33 35  1  0
 35 36  1  0
 36 37  1  0
 37 38  1  0
 38 39  2  0
 39 40  1  0
 40 41  2  0
 41 42  1  0
 42 43  2  0
 36 44  1  0
 44 45  2  0
 44 46  1  0
 46 47  1  0
 47 48  1  0
 48 49  1  0
 49 50  2  0
 50 51  1  0
 51 52  2  0
 52 53  1  0
 53 54  2  0
 47 55  1  0
 55 56  2  0
 55 57  1  0
 13  5  1  0
 20 15  1  0
 32 27  1  0
 43 38  1  0
 54 49  1  0
 11  6  1  0
 21 17  1  0
M  END
>  <Title>  (22) 
idAAAGgen10

$$$$

     RDKit          2D

 56 62  0  0  0  0  0  0  0  0999 V2000
   -0.7500   -3.8971    0.0000 O   0  0  0  0  0  0  0  0  0  0  0  0
    0.7500   -3.8971    0.0000 C   0  0  0  0  0  0  0  0  0  0  0  0
    1.5000   -5.1962    0.0000 N   0  0  0  0  0  0  0  0  0  0  0  0
    0.7500   -6.4952    0.0000 C   0  0  0  0  0  0  0  0  0  0  0  0
    1.5000   -7.7942    0.0000 C   0  0  0  0  0  0  0  0  0  0  0  0
    2.9095   -7.2812    0.0000 N   0  0  0  0  0  0  0  0  0  0  0  0
    3.3230   -5.8393    0.0000 C   0  0  0  0  0  0  0  0  0  0  0  0
    4.8221   -5.7870    0.0000 C   0  0  0  0  0  0  0  0  0  0  0  0
    5.3351   -7.1965    0.0000 C   0  0  0  0  0  0  0  0  0  0  0  0
    4.1531   -8.1200    0.0000 C   0  0  0  0  0  0  0  0  0  0  0  0
    1.7605   -9.2714    0.0000 C   0  0  0  0  0  0  0  0  0  0  0  0
    0.3509   -8.7584    0.0000 C   0  0  0  0  0  0  0  0  0  0  0  0
    1.5000   -2.5981    0.0000 N   0  0  0  0  0  0  0  0  0  0  0  0
    0.7500   -1.2990    0.0000 C   0  0  0  0  0  0  0  0  0  0  0  0
    1.5000    0.0000    0.0000 C   0  0  0  0  0  0  0  0  0  0  0  0
    0.7500    1.2990    0.0000 C   0  0  0  0  0  0  0  0  0  0  0  0
   -0.7500    1.2990    0.0000 C   0  0  0  0  0  0  0  0  0  0  0  0
   -1.5000    0.0000    0.0000 C   0  0  0  0  0  0  0  0  0  0  0  0
   -0.7500   -1.2990    0.0000 C   0  0  0  0  0  0  0  0  0  0  0  0
   -0.0000   -0.0000    0.0000 C   0  0  0  0  0  0  0  0  0  0  0  0
    0.7500   -1.2990    0.0000 C   0  0  0  0  0  0  0  0  0  0  0  0
    2.2500   -1.2990    0.0000 O   0  0  0  0  0  0  0  0  0  0  0  0
   -0.0000   -2.5981    0.0000 N   0  0  0  0  0  0  0  0  0  0  0  0
    0.7500   -3.8971    0.0000 C   0  0  0  0  0  0  0  0  0  0  0  0
   -0.0000   -5.1962    0.0000 C   0  0  0  0  0  0  0  0  0  0  0  0
    0.7500   -6.4952    0.0000 C   0  0  0  0  0  0  0  0  0  0  0  0
   -0.0000   -7.7942    0.0000 C   0  0  0  0  0  0  0  0  0  0  0  0
    0.7500   -9.0933    0.0000 C   0  0  0  0  0  0  0  0  0  0  0  0
    2.2500   -9.0933    0.0000 C   0  0  0  0  0  0  0  0  0  0  0  0
    3.0000   -7.7942    0.0000 C   0  0  0  0  0  0  0  0  0  0  0  0
    2.2500   -6.4952    0.0000 C   0  0  0  0  0  0  0  0  0  0  0  0
    2.2500   -3.8971    0.0000 C   0  0  0  0  0  0  0  0  0  0  0  0
    3.0000   -2.5981    0.0000 O   0  0  0  0  0  0  0  0  0  0  0  0
    3.0000   -5.1962    0.0000 N   0  0  0  0  0  0  0  0  0  0  0  0
    4.5000   -5.1962    0.0000 C   0  0  0  0  0  0  0  0  0  0  0  0
    5.2500   -6.4952    0.0000 C   0  0  0  0  0  0  0  0  0  0  0  0
    6.7500   -6.4952    0.0000 C   0  0  0  0  0  0  0  0  0  0  0  0
    7.5000   -7.7942    0.0000 C   0  0  0  0  0  0  0  0  0  0  0  0
    9.0000   -7.7942    0.0000 C   0  0  0  0  0  0  0  0  0  0  0  0
    9.7500   -6.4952    0.0000 C   0  0  0  0  0  0  0  0  0  0  0  0
    9.0000   -5.1962    0.0000 C   0  0  0  0  0  0  0  0  0  0  0  0
    7.5000   -5.1962    0.0000 C   0  0  0  0  0  0  0  0  0  0  0  0
    5.2500   -3.8971    0.0000 C   0  0  0  0  0  0  0  0  0  0  0  0
    4.5000   -2.5981    0.0000 O   0  0  0  0  0  0  0  0  0  0  0  0
    6.7500   -3.8971    0.0000 N   0  0  0  0  0  0  0  0  0  0  0  0
    7.5000   -2.5981    0.0000 C   0  0  0  0  0  0  0  0  0  0  0  0
    9.0000   -2.5981    0.0000 C   0  0  0  0  0  0  0  0  0  0  0  0
    9.7500   -1.2990    0.0000 C   0  0  0  0  0  0  0  0  0  0  0  0
   11.2500   -1.2990    0.0000 C   0  0  0  0  0  0  0  0  0  0  0  0
   12.0000   -0.0000    0.0000 C   0  0  0  0  0  0  0  0  0  0  0  0
   11.2500    1.2990    0.0000 C   0  0  0  0  0  0  0  0  0  0  0  0
    9.7500    1.2990    0.0000 C   0  0  0  0  0  0  0  0  0  0  0  0
    9.0000   -0.0000    0.0000 C   0  0  0  0  0  0  0  0  0  0  0  0
    6.7500   -1.2990    0.0000 C   0  0  0  0  0  0  0  0  0  0  0  0
    5.2500   -1.2990    0.0000 O   0  0  0  0  0  0  0  0  0  0  0  0
    7.5000   -0.0000    0.0000 O   0  0  0  0  0  0  0  0  0  0  0  0
  1  2  2  0
  2  3  1  0
  3  4  1  0
  4  5  1  0
  5  6  1  0
  6  7  1  0
  7  8  1  0
  8  9  1  0
  9 10  1  0
  5 11  1  0
 11 12  1  0
  2 13  1  0
 13 14  1  0
 14 15  1  0
 15 16  1  0
 16 17  1  0
 17 18  1  0
 18 19  1  0
 18 20  1  0
 20 21  1  0
 21 22  2  0
 21 23  1  0
 23 24  1  0
 24 25  1  0
 25 26  1  0
 26 27  2  0
 27 28  1  0
 28 29  2  0
 29 30  1  0
 30 31  2  0
 24 32  1  0
 32 33  2  0
 32 34  1  0
 34 35  1  0
 35 36  1  0
 36 37  1  0
 37 38  2  0
 38 39  1  0
 39 40  2  0
 40 41  1  0
 41 42  2  0
 35 43  1  0
 43 44  2  0
 43 45  1  0
 45 46  1  0
 46 47  1  0
 47 48  1  0
 48 49  2  0
 49 50  1  0
 50 51  2  0
 51 52  1  0
 52 53  2  0
 46 54  1  0
 54 55  2  0
 54 56  1  0
 12  5  1  0
 19 14  1  0
 31 26  1  0
 42 37  1  0
 53 48  1  0
 10  6  1  0
 20 16  1  0
M  END
>  <Title>  (23) 
idAACZgen9

$$$$

     RDKit          2D

 66 73  0  0  0  0  0  0  0  0999 V2000
   -1.8760    4.4687    0.0000 O   0  0  0  0  0  0  0  0  0  0  0  0
   -3.2463    3.8586    0.0000 C   0  0  0  0  0  0  0  0  0  0  0  0
   -3.4031    2.3668    0.0000 N   0  0  0  0  0  0  0  0  0  0  0  0
   -2.1895    1.4851    0.0000 C   0  0  0  0  0  0  0  0  0  0  0  0
   -0.8192    2.0952    0.0000 C   0  0  0  0  0  0  0  0  0  0  0  0
    0.3943    1.2135    0.0000 C   0  0  0  0  0  0  0  0  0  0  0  0
    1.2760    0.0000    0.0000 C   0  0  0  0  0  0  0  0  0  0  0  0
    0.3943   -1.2135    0.0000 C   0  0  0  0  0  0  0  0  0  0  0  0
   -1.0323   -0.7500    0.0000 C   0  0  0  0  0  0  0  0  0  0  0  0
   -2.3463   -0.0067    0.0000 C   0  0  0  0  0  0  0  0  0  0  0  0
   -1.0323    0.7500    0.0000 C   0  0  0  0  0  0  0  0  0  0  0  0
   -2.2458    1.6317    0.0000 C   0  0  0  0  0  0  0  0  0  0  0  0
   -3.6161    1.0216    0.0000 O   0  0  0  0  0  0  0  0  0  0  0  0
   -2.0890    3.1235    0.0000 N   0  0  0  0  0  0  0  0  0  0  0  0
   -3.3025    4.0051    0.0000 C   0  0  0  0  0  0  0  0  0  0  0  0
   -3.1458    5.4969    0.0000 C   0  0  0  0  0  0  0  0  0  0  0  0
   -4.3593    6.3786    0.0000 C   0  0  0  0  0  0  0  0  0  0  0  0
   -4.2025    7.8704    0.0000 C   0  0  0  0  0  0  0  0  0  0  0  0
   -5.4160    8.7521    0.0000 C   0  0  0  0  0  0  0  0  0  0  0  0
   -6.7863    8.1420    0.0000 C   0  0  0  0  0  0  0  0  0  0  0  0
   -6.9431    6.6502    0.0000 C   0  0  0  0  0  0  0  0  0  0  0  0
   -5.7296    5.7685    0.0000 C   0  0  0  0  0  0  0  0  0  0  0  0
   -4.6729    3.3950    0.0000 C   0  0  0  0  0  0  0  0  0  0  0  0
   -4.8297    1.9033    0.0000 O   0  0  0  0  0  0  0  0  0  0  0  0
   -5.8864    4.2767    0.0000 N   0  0  0  0  0  0  0  0  0  0  0  0
   -7.2567    3.6666    0.0000 C   0  0  0  0  0  0  0  0  0  0  0  0
   -8.4702    4.5483    0.0000 C   0  0  0  0  0  0  0  0  0  0  0  0
   -9.8406    3.9382    0.0000 C   0  0  0  0  0  0  0  0  0  0  0  0
  -11.0541    4.8199    0.0000 C   0  0  0  0  0  0  0  0  0  0  0  0
  -12.4244    4.2098    0.0000 C   0  0  0  0  0  0  0  0  0  0  0  0
  -12.5812    2.7180    0.0000 C   0  0  0  0  0  0  0  0  0  0  0  0
  -11.3677    1.8363    0.0000 C   0  0  0  0  0  0  0  0  0  0  0  0
   -9.9973    2.4464    0.0000 C   0  0  0  0  0  0  0  0  0  0  0  0
   -7.4135    2.1748    0.0000 C   0  0  0  0  0  0  0  0  0  0  0  0
   -6.2000    1.2931    0.0000 O   0  0  0  0  0  0  0  0  0  0  0  0
   -8.7838    1.5647    0.0000 N   0  0  0  0  0  0  0  0  0  0  0  0
   -8.9406    0.0729    0.0000 C   0  0  0  0  0  0  0  0  0  0  0  0
  -10.3109   -0.5372    0.0000 C   0  0  0  0  0  0  0  0  0  0  0  0
  -10.4677   -2.0290    0.0000 C   0  0  0  0  0  0  0  0  0  0  0  0
  -11.8380   -2.6391    0.0000 C   0  0  0  0  0  0  0  0  0  0  0  0
  -11.9948   -4.1308    0.0000 C   0  0  0  0  0  0  0  0  0  0  0  0
  -10.7813   -5.0125    0.0000 C   0  0  0  0  0  0  0  0  0  0  0  0
   -9.4110   -4.4024    0.0000 C   0  0  0  0  0  0  0  0  0  0  0  0
   -9.2542   -2.9106    0.0000 C   0  0  0  0  0  0  0  0  0  0  0  0
   -7.7271   -0.8087    0.0000 C   0  0  0  0  0  0  0  0  0  0  0  0
   -6.3568   -0.1986    0.0000 O   0  0  0  0  0  0  0  0  0  0  0  0
   -7.8839   -2.3005    0.0000 N   0  0  0  0  0  0  0  0  0  0  0  0
   -6.6704   -3.1822    0.0000 C   0  0  0  0  0  0  0  0  0  0  0  0
   -6.8271   -4.6740    0.0000 C   0  0  0  0  0  0  0  0  0  0  0  0
   -5.6136   -5.5557    0.0000 C   0  0  0  0  0  0  0  0  0  0  0  0
   -5.7704   -7.0474    0.0000 C   0  0  0  0  0  0  0  0  0  0  0  0
   -4.5569   -7.9291    0.0000 C   0  0  0  0  0  0  0  0  0  0  0  0
   -3.1866   -7.3190    0.0000 C   0  0  0  0  0  0  0  0  0  0  0  0
   -3.0298   -5.8272    0.0000 C   0  0  0  0  0  0  0  0  0  0  0  0
   -4.2433   -4.9456    0.0000 C   0  0  0  0  0  0  0  0  0  0  0  0
   -5.3000   -2.5721    0.0000 C   0  0  0  0  0  0  0  0  0  0  0  0
   -5.1432   -1.0803    0.0000 O   0  0  0  0  0  0  0  0  0  0  0  0
   -4.0865   -3.4538    0.0000 O   0  0  0  0  0  0  0  0  0  0  0  0
   -4.4598    4.7402    0.0000 N   0  0  0  0  0  0  0  0  0  0  0  0
   -4.3030    6.2320    0.0000 C   0  0  0  0  0  0  0  0  0  0  0  0
   -3.0040    6.9820    0.0000 C   0  0  0  0  0  0  0  0  0  0  0  0
   -3.3158    8.4492    0.0000 C   0  0  0  0  0  0  0  0  0  0  0  0
   -4.4306    9.4529    0.0000 C   0  0  0  0  0  0  0  0  0  0  0  0
   -5.7296    8.7029    0.0000 C   0  0  0  0  0  0  0  0  0  0  0  0
   -5.4177    7.2357    0.0000 C   0  0  0  0  0  0  0  0  0  0  0  0
   -3.9259    7.0789    0.0000 C   0  0  0  0  0  0  0  0  0  0  0  0
  1  2  2  0
  2  3  1  0
  3  4  1  0
  4  5  1  0
  5  6  1  0
  6  7  1  0
  7  8  1  0
  8  9  1  0
  9 10  1  0
  9 11  1  0
 11 12  1  0
 12 13  2  0
 12 14  1  0
 14 15  1  0
 15 16  1  0
 16 17  1  0
 17 18  2  0
 18 19  1  0
 19 20  2  0
 20 21  1  0
 21 22  2  0
 15 23  1  0
 23 24  2  0
 23 25  1  0
 25 26  1  0
 26 27  1  0
 27 28  1  0
 28 29  2  0
 29 30  1  0
 30 31  2  0
 31 32  1  0
 32 33  2  0
 26 34  1  0
 34 35  2  0
 34 36  1  0
 36 37  1  0
 37 38  1  0
 38 39  1  0
 39 40  2  0
 40 41  1  0
 41 42  2  0
 42 43  1  0
 43 44  2  0
 37 45  1  0
 45 46  2  0
 45 47  1  0
 47 48  1  0
 48 49  1  0
 49 50  1  0
 50 51  2  0
 51 52  1  0
 52 53  2  0
 53 54  1  0
 54 55  2  0
 48 56  1  0
 56 57  2  0
 56 58  1  0
  2 59  1  0
 59 60  1  0
 60 61  1  0
 61 62  1  0
 62 63  1  0
 63 64  1  0
 64 65  1  0
 65 66  1  0
 10  4  1  0
 22 17  1  0
 33 28  1  0
 44 39  1  0
 55 50  1  0
 65 60  1  0
 11  6  1  0
 66 62  1  0
M  END
>  <Title>  (24) 
idAADYgen9

$$$$

     RDKit          2D

 61 67  0  0  0  0  0  0  0  0999 V2000
   -4.5177    5.0328    0.0000 O   0  0  0  0  0  0  0  0  0  0  0  0
   -4.0614    6.4617    0.0000 C   0  0  0  0  0  0  0  0  0  0  0  0
   -4.4314    7.9153    0.0000 O   0  0  0  0  0  0  0  0  0  0  0  0
   -2.5620    6.4168    0.0000 C   0  0  0  0  0  0  0  0  0  0  0  0
   -1.7735    7.6928    0.0000 C   0  0  0  0  0  0  0  0  0  0  0  0
   -2.4843    9.0137    0.0000 C   0  0  0  0  0  0  0  0  0  0  0  0
   -1.6958   10.2897    0.0000 C   0  0  0  0  0  0  0  0  0  0  0  0
   -2.4066   11.6106    0.0000 C   0  0  0  0  0  0  0  0  0  0  0  0
   -3.9059   11.6555    0.0000 C   0  0  0  0  0  0  0  0  0  0  0  0
   -4.6944   10.3795    0.0000 C   0  0  0  0  0  0  0  0  0  0  0  0
   -3.9836    9.0586    0.0000 C   0  0  0  0  0  0  0  0  0  0  0  0
   -1.8512    5.0959    0.0000 N   0  0  0  0  0  0  0  0  0  0  0  0
   -2.6398    3.8199    0.0000 C   0  0  0  0  0  0  0  0  0  0  0  0
   -4.1054    3.5006    0.0000 O   0  0  0  0  0  0  0  0  0  0  0  0
   -1.9290    2.4990    0.0000 C   0  0  0  0  0  0  0  0  0  0  0  0
   -0.4305    2.5663    0.0000 C   0  0  0  0  0  0  0  0  0  0  0  0
    0.3943    1.2135    0.0000 C   0  0  0  0  0  0  0  0  0  0  0  0
    1.2760    0.0000    0.0000 C   0  0  0  0  0  0  0  0  0  0  0  0
    0.3943   -1.2135    0.0000 C   0  0  0  0  0  0  0  0  0  0  0  0
   -1.0323   -0.7500    0.0000 C   0  0  0  0  0  0  0  0  0  0  0  0
   -2.4116   -0.1605    0.0000 C   0  0  0  0  0  0  0  0  0  0  0  0
   -2.8106    1.2855    0.0000 C   0  0  0  0  0  0  0  0  0  0  0  0
   -4.2865    1.5533    0.0000 C   0  0  0  0  0  0  0  0  0  0  0  0
   -5.1192    2.8010    0.0000 O   0  0  0  0  0  0  0  0  0  0  0  0
   -5.2564    0.4091    0.0000 O   0  0  0  0  0  0  0  0  0  0  0  0
   -1.0323    0.7500    0.0000 C   0  0  0  0  0  0  0  0  0  0  0  0
   -2.2458    1.6317    0.0000 C   0  0  0  0  0  0  0  0  0  0  0  0
   -2.0890    3.1235    0.0000 C   0  0  0  0  0  0  0  0  0  0  0  0
   -0.7187    3.7336    0.0000 O   0  0  0  0  0  0  0  0  0  0  0  0
   -3.3025    4.0051    0.0000 C   0  0  0  0  0  0  0  0  0  0  0  0
   -3.1458    5.4969    0.0000 C   0  0  0  0  0  0  0  0  0  0  0  0
   -4.3593    6.3786    0.0000 C   0  0  0  0  0  0  0  0  0  0  0  0
   -4.2025    7.8704    0.0000 C   0  0  0  0  0  0  0  0  0  0  0  0
   -5.4160    8.7521    0.0000 C   0  0  0  0  0  0  0  0  0  0  0  0
   -6.7863    8.1420    0.0000 C   0  0  0  0  0  0  0  0  0  0  0  0
   -6.9431    6.6502    0.0000 C   0  0  0  0  0  0  0  0  0  0  0  0
   -5.7296    5.7685    0.0000 C   0  0  0  0  0  0  0  0  0  0  0  0
   -4.6729    3.3950    0.0000 N   0  0  0  0  0  0  0  0  0  0  0  0
   -5.8864    4.2767    0.0000 C   0  0  0  0  0  0  0  0  0  0  0  0
   -6.0952    5.7621    0.0000 O   0  0  0  0  0  0  0  0  0  0  0  0
   -7.2567    3.6666    0.0000 C   0  0  0  0  0  0  0  0  0  0  0  0
   -7.4135    2.1748    0.0000 C   0  0  0  0  0  0  0  0  0  0  0  0
   -6.0432    2.7849    0.0000 C   0  0  0  0  0  0  0  0  0  0  0  0
   -5.8864    4.2767    0.0000 C   0  0  0  0  0  0  0  0  0  0  0  0
   -4.5161    4.8868    0.0000 N   0  0  0  0  0  0  0  0  0  0  0  0
   -4.3593    6.3786    0.0000 C   0  0  0  0  0  0  0  0  0  0  0  0
   -5.5728    7.2603    0.0000 O   0  0  0  0  0  0  0  0  0  0  0  0
   -2.9890    6.9887    0.0000 C   0  0  0  0  0  0  0  0  0  0  0  0
   -2.8322    8.4805    0.0000 C   0  0  0  0  0  0  0  0  0  0  0  0
   -1.4618    9.0906    0.0000 C   0  0  0  0  0  0  0  0  0  0  0  0
   -0.2483    8.2089    0.0000 C   0  0  0  0  0  0  0  0  0  0  0  0
    1.1220    8.8190    0.0000 C   0  0  0  0  0  0  0  0  0  0  0  0
    1.2788   10.3108    0.0000 C   0  0  0  0  0  0  0  0  0  0  0  0
    0.0653   11.1925    0.0000 C   0  0  0  0  0  0  0  0  0  0  0  0
   -1.3051   10.5824    0.0000 C   0  0  0  0  0  0  0  0  0  0  0  0
   -1.7754    6.1070    0.0000 C   0  0  0  0  0  0  0  0  0  0  0  0
   -1.5666    4.6216    0.0000 O   0  0  0  0  0  0  0  0  0  0  0  0
   -0.4051    6.7171    0.0000 O   0  0  0  0  0  0  0  0  0  0  0  0
   -7.0999    5.1584    0.0000 C   0  0  0  0  0  0  0  0  0  0  0  0
   -8.4702    4.5483    0.0000 C   0  0  0  0  0  0  0  0  0  0  0  0
   -8.6270    3.0565    0.0000 C   0  0  0  0  0  0  0  0  0  0  0  0
  1  2  2  0
  2  3  1  0
  2  4  1  0
  4  5  1  0
  5  6  1  0
  6  7  2  0
  7  8  1  0
  8  9  2  0
  9 10  1  0
 10 11  2  0
  4 12  1  0
 12 13  1  0
 13 14  2  0
 13 15  1  0
 15 16  1  0
 16 17  1  0
 17 18  1  0
 18 19  1  0
 19 20  1  0
 20 21  1  0
 21 22  1  0
 22 23  1  0
 23 24  2  0
 23 25  1  0
 20 26  1  0
 26 27  1  0
 27 28  1  0
 28 29  1  0
 28 30  1  0
 30 31  1  0
 31 32  1  0
 32 33  2  0
 33 34  1  0
 34 35  2  0
 35 36  1  0
 36 37  2  0
 30 38  1  0
 38 39  1  0
 39 40  2  0
 39 41  1  0
 41 42  1  0
 42 43  1  0
 43 44  1  0
 44 45  1  0
 45 46  1  0
 46 47  2  0
 46 48  1  0
 48 49  1  0
 49 50  1  0
 50 51  2  0
 51 52  1  0
 52 53  2  0
 53 54  1  0
 54 55  2  0
 48 56  1  0
 56 57  2  0
 56 58  1  0
 44 59  1  0
 59 60  1  0
 60 61  1  0
 11  6  1  0
 22 15  1  0
 37 32  1  0
 60 41  1  0
 26 17  1  0
 61 42  1  0
 55 50  1  0
M  END
>  <Title>  (25) 
idAAAVgen10

$$$$

     RDKit          2D

 62 68  0  0  0  0  0  0  0  0999 V2000
   -2.7242    6.1936    0.0000 C   0  0  0  0  0  0  0  0  0  0  0  0
   -2.0134    4.8727    0.0000 O   0  0  0  0  0  0  0  0  0  0  0  0
   -2.8019    3.5967    0.0000 C   0  0  0  0  0  0  0  0  0  0  0  0
   -4.2675    3.2775    0.0000 O   0  0  0  0  0  0  0  0  0  0  0  0
   -2.0911    2.2758    0.0000 N   0  0  0  0  0  0  0  0  0  0  0  0
   -0.5926    2.3431    0.0000 C   0  0  0  0  0  0  0  0  0  0  0  0
    0.3943    1.2135    0.0000 C   0  0  0  0  0  0  0  0  0  0  0  0
    1.2760    0.0000    0.0000 C   0  0  0  0  0  0  0  0  0  0  0  0
    0.3943   -1.2135    0.0000 C   0  0  0  0  0  0  0  0  0  0  0  0
   -1.0323   -0.7500    0.0000 C   0  0  0  0  0  0  0  0  0  0  0  0
   -2.5737   -0.3836    0.0000 C   0  0  0  0  0  0  0  0  0  0  0  0
   -2.9728    1.0623    0.0000 C   0  0  0  0  0  0  0  0  0  0  0  0
   -4.4487    1.3301    0.0000 C   0  0  0  0  0  0  0  0  0  0  0  0
   -5.2813    2.5778    0.0000 O   0  0  0  0  0  0  0  0  0  0  0  0
   -5.4186    0.1859    0.0000 N   0  0  0  0  0  0  0  0  0  0  0  0
   -6.8945    0.4537    0.0000 C   0  0  0  0  0  0  0  0  0  0  0  0
   -7.8644   -0.6905    0.0000 C   0  0  0  0  0  0  0  0  0  0  0  0
   -9.3403   -0.4227    0.0000 C   0  0  0  0  0  0  0  0  0  0  0  0
   -9.8463    0.9894    0.0000 C   0  0  0  0  0  0  0  0  0  0  0  0
  -11.3221    1.2572    0.0000 C   0  0  0  0  0  0  0  0  0  0  0  0
  -12.2920    0.1130    0.0000 C   0  0  0  0  0  0  0  0  0  0  0  0
  -11.7861   -1.2991    0.0000 C   0  0  0  0  0  0  0  0  0  0  0  0
  -10.3102   -1.5669    0.0000 C   0  0  0  0  0  0  0  0  0  0  0  0
   -7.4005    1.8658    0.0000 C   0  0  0  0  0  0  0  0  0  0  0  0
   -6.1825    2.7414    0.0000 O   0  0  0  0  0  0  0  0  0  0  0  0
   -8.8764    2.1337    0.0000 O   0  0  0  0  0  0  0  0  0  0  0  0
   -1.0323    0.7500    0.0000 C   0  0  0  0  0  0  0  0  0  0  0  0
   -2.2458    1.6317    0.0000 C   0  0  0  0  0  0  0  0  0  0  0  0
   -2.0890    3.1235    0.0000 C   0  0  0  0  0  0  0  0  0  0  0  0
   -0.7187    3.7336    0.0000 O   0  0  0  0  0  0  0  0  0  0  0  0
   -3.3025    4.0051    0.0000 C   0  0  0  0  0  0  0  0  0  0  0  0
   -3.1458    5.4969    0.0000 C   0  0  0  0  0  0  0  0  0  0  0  0
   -4.3593    6.3786    0.0000 C   0  0  0  0  0  0  0  0  0  0  0  0
   -4.2025    7.8704    0.0000 C   0  0  0  0  0  0  0  0  0  0  0  0
   -5.4160    8.7521    0.0000 C   0  0  0  0  0  0  0  0  0  0  0  0
   -6.7863    8.1420    0.0000 C   0  0  0  0  0  0  0  0  0  0  0  0
   -6.9431    6.6502    0.0000 C   0  0  0  0  0  0  0  0  0  0  0  0
   -5.7296    5.7685    0.0000 C   0  0  0  0  0  0  0  0  0  0  0  0
   -4.6729    3.3950    0.0000 N   0  0  0  0  0  0  0  0  0  0  0  0
   -5.8864    4.2767    0.0000 C   0  0  0  0  0  0  0  0  0  0  0  0
   -6.0952    5.7621    0.0000 O   0  0  0  0  0  0  0  0  0  0  0  0
   -7.2567    3.6666    0.0000 C   0  0  0  0  0  0  0  0  0  0  0  0
   -7.4135    2.1748    0.0000 C   0  0  0  0  0  0  0  0  0  0  0  0
   -6.0432    2.7849    0.0000 C   0  0  0  0  0  0  0  0  0  0  0  0
   -5.8864    4.2767    0.0000 C   0  0  0  0  0  0  0  0  0  0  0  0
   -4.5161    4.8868    0.0000 N   0  0  0  0  0  0  0  0  0  0  0  0
   -4.3593    6.3786    0.0000 C   0  0  0  0  0  0  0  0  0  0  0  0
   -5.5728    7.2603    0.0000 O   0  0  0  0  0  0  0  0  0  0  0  0
   -2.9890    6.9887    0.0000 C   0  0  0  0  0  0  0  0  0  0  0  0
   -2.8322    8.4805    0.0000 C   0  0  0  0  0  0  0  0  0  0  0  0
   -1.4618    9.0906    0.0000 C   0  0  0  0  0  0  0  0  0  0  0  0
   -0.2483    8.2089    0.0000 C   0  0  0  0  0  0  0  0  0  0  0  0
    1.1220    8.8190    0.0000 C   0  0  0  0  0  0  0  0  0  0  0  0
    1.2788   10.3108    0.0000 C   0  0  0  0  0  0  0  0  0  0  0  0
    0.0653   11.1925    0.0000 C   0  0  0  0  0  0  0  0  0  0  0  0
   -1.3051   10.5824    0.0000 C   0  0  0  0  0  0  0  0  0  0  0  0
   -1.7754    6.1070    0.0000 C   0  0  0  0  0  0  0  0  0  0  0  0
   -1.5666    4.6216    0.0000 O   0  0  0  0  0  0  0  0  0  0  0  0
   -0.4051    6.7171    0.0000 O   0  0  0  0  0  0  0  0  0  0  0  0
   -7.0999    5.1584    0.0000 C   0  0  0  0  0  0  0  0  0  0  0  0
   -8.4702    4.5483    0.0000 C   0  0  0  0  0  0  0  0  0  0  0  0
   -8.6270    3.0565    0.0000 C   0  0  0  0  0  0  0  0  0  0  0  0
  1  2  1  0
  2  3  1  0
  3  4  2  0
  3  5  1  0
  5  6  1  0
  6  7  1  0
  7  8  1  0
  8  9  1  0
  9 10  1  0
 10 11  1  0
 11 12  1  0
 12 13  1  0
 13 14  2  0
 13 15  1  0
 15 16  1  0
 16 17  1  0
 17 18  1  0
 18 19  2  0
 19 20  1  0
 20 21  2  0
 21 22  1  0
 22 23  2  0
 16 24  1  0
 24 25  2  0
 24 26  1  0
 10 27  1  0
 27 28  1  0
 28 29  1  0
 29 30  1  0
 29 31  1  0
 31 32  1  0
 32 33  1  0
 33 34  2  0
 34 35  1  0
 35 36  2  0
 36 37  1  0
 37 38  2  0
 31 39  1  0
 39 40  1  0
 40 41  2  0
 40 42  1  0
 42 43  1  0
 43 44  1  0
 44 45  1  0
 45 46  1  0
 46 47  1  0
 47 48  2  0
 47 49  1  0
 49 50  1  0
 50 51  1  0
 51 52  2  0
 52 53  1  0
 53 54  2  0
 54 55  1  0
 55 56  2  0
 49 57  1  0
 57 58  2  0
 57 59  1  0
 45 60  1  0
 60 61  1  0
 61 62  1  0
 12  5  1  0
 23 18  1  0
 38 33  1  0
 61 42  1  0
 27  7  1  0
 62 43  1  0
 56 51  1  0
M  END
>  <Title>  (26) 
idAAAIgen10

$$$$

     RDKit          2D

 65 71  0  0  0  0  0  0  0  0999 V2000
   -4.9343    7.5594    0.0000 C   0  0  0  0  0  0  0  0  0  0  0  0
   -4.2235    6.2385    0.0000 C   0  0  0  0  0  0  0  0  0  0  0  0
   -5.0120    4.9625    0.0000 C   0  0  0  0  0  0  0  0  0  0  0  0
   -2.7242    6.1936    0.0000 C   0  0  0  0  0  0  0  0  0  0  0  0
   -1.9357    7.4697    0.0000 C   0  0  0  0  0  0  0  0  0  0  0  0
   -2.0134    4.8727    0.0000 N   0  0  0  0  0  0  0  0  0  0  0  0
   -2.8019    3.5967    0.0000 C   0  0  0  0  0  0  0  0  0  0  0  0
   -4.2675    3.2775    0.0000 O   0  0  0  0  0  0  0  0  0  0  0  0
   -2.0911    2.2758    0.0000 C   0  0  0  0  0  0  0  0  0  0  0  0
   -0.5926    2.3431    0.0000 C   0  0  0  0  0  0  0  0  0  0  0  0
    0.3943    1.2135    0.0000 C   0  0  0  0  0  0  0  0  0  0  0  0
    1.2760    0.0000    0.0000 C   0  0  0  0  0  0  0  0  0  0  0  0
    0.3943   -1.2135    0.0000 C   0  0  0  0  0  0  0  0  0  0  0  0
   -1.0323   -0.7500    0.0000 C   0  0  0  0  0  0  0  0  0  0  0  0
   -2.5737   -0.3836    0.0000 C   0  0  0  0  0  0  0  0  0  0  0  0
   -2.9728    1.0623    0.0000 C   0  0  0  0  0  0  0  0  0  0  0  0
   -4.4487    1.3301    0.0000 C   0  0  0  0  0  0  0  0  0  0  0  0
   -5.2813    2.5778    0.0000 O   0  0  0  0  0  0  0  0  0  0  0  0
   -5.4186    0.1859    0.0000 N   0  0  0  0  0  0  0  0  0  0  0  0
   -6.8945    0.4537    0.0000 C   0  0  0  0  0  0  0  0  0  0  0  0
   -7.8644   -0.6905    0.0000 C   0  0  0  0  0  0  0  0  0  0  0  0
   -9.3403   -0.4227    0.0000 C   0  0  0  0  0  0  0  0  0  0  0  0
   -9.8463    0.9894    0.0000 C   0  0  0  0  0  0  0  0  0  0  0  0
  -11.3221    1.2572    0.0000 C   0  0  0  0  0  0  0  0  0  0  0  0
  -12.2920    0.1130    0.0000 C   0  0  0  0  0  0  0  0  0  0  0  0
  -11.7861   -1.2991    0.0000 C   0  0  0  0  0  0  0  0  0  0  0  0
  -10.3102   -1.5669    0.0000 C   0  0  0  0  0  0  0  0  0  0  0  0
   -7.4005    1.8658    0.0000 C   0  0  0  0  0  0  0  0  0  0  0  0
   -6.4306    3.0101    0.0000 O   0  0  0  0  0  0  0  0  0  0  0  0
   -8.8973    1.7686    0.0000 O   0  0  0  0  0  0  0  0  0  0  0  0
   -1.0323    0.7500    0.0000 C   0  0  0  0  0  0  0  0  0  0  0  0
   -2.2458    1.6317    0.0000 C   0  0  0  0  0  0  0  0  0  0  0  0
   -2.0890    3.1235    0.0000 C   0  0  0  0  0  0  0  0  0  0  0  0
   -0.7187    3.7336    0.0000 O   0  0  0  0  0  0  0  0  0  0  0  0
   -3.3025    4.0051    0.0000 C   0  0  0  0  0  0  0  0  0  0  0  0
   -3.1458    5.4969    0.0000 C   0  0  0  0  0  0  0  0  0  0  0  0
   -4.3593    6.3786    0.0000 C   0  0  0  0  0  0  0  0  0  0  0  0
   -4.2025    7.8704    0.0000 C   0  0  0  0  0  0  0  0  0  0  0  0
   -5.4160    8.7521    0.0000 C   0  0  0  0  0  0  0  0  0  0  0  0
   -6.7863    8.1420    0.0000 C   0  0  0  0  0  0  0  0  0  0  0  0
   -6.9431    6.6502    0.0000 C   0  0  0  0  0  0  0  0  0  0  0  0
   -5.7296    5.7685    0.0000 C   0  0  0  0  0  0  0  0  0  0  0  0
   -4.6729    3.3950    0.0000 N   0  0  0  0  0  0  0  0  0  0  0  0
   -5.8864    4.2767    0.0000 C   0  0  0  0  0  0  0  0  0  0  0  0
   -6.0952    5.7621    0.0000 O   0  0  0  0  0  0  0  0  0  0  0  0
   -7.2567    3.6666    0.0000 C   0  0  0  0  0  0  0  0  0  0  0  0
   -8.4702    4.5483    0.0000 C   0  0  0  0  0  0  0  0  0  0  0  0
   -9.8406    3.9382    0.0000 C   0  0  0  0  0  0  0  0  0  0  0  0
  -11.0541    4.8199    0.0000 C   0  0  0  0  0  0  0  0  0  0  0  0
  -12.4244    4.2098    0.0000 C   0  0  0  0  0  0  0  0  0  0  0  0
  -12.5812    2.7180    0.0000 C   0  0  0  0  0  0  0  0  0  0  0  0
  -11.3677    1.8363    0.0000 C   0  0  0  0  0  0  0  0  0  0  0  0
   -9.9973    2.4464    0.0000 C   0  0  0  0  0  0  0  0  0  0  0  0
   -7.4135    2.1748    0.0000 N   0  0  0  0  0  0  0  0  0  0  0  0
   -8.7838    1.5647    0.0000 C   0  0  0  0  0  0  0  0  0  0  0  0
  -10.1746    2.1266    0.0000 O   0  0  0  0  0  0  0  0  0  0  0  0
   -8.9406    0.0729    0.0000 O   0  0  0  0  0  0  0  0  0  0  0  0
  -10.3109   -0.5372    0.0000 C   0  0  0  0  0  0  0  0  0  0  0  0
  -11.6100    0.2128    0.0000 C   0  0  0  0  0  0  0  0  0  0  0  0
  -12.7247   -0.7909    0.0000 O   0  0  0  0  0  0  0  0  0  0  0  0
  -12.1146   -2.1612    0.0000 C   0  0  0  0  0  0  0  0  0  0  0  0
  -12.4264   -3.6284    0.0000 O   0  0  0  0  0  0  0  0  0  0  0  0
  -11.1274   -4.3784    0.0000 C   0  0  0  0  0  0  0  0  0  0  0  0
  -10.0127   -3.3747    0.0000 C   0  0  0  0  0  0  0  0  0  0  0  0
  -10.6228   -2.0044    0.0000 C   0  0  0  0  0  0  0  0  0  0  0  0
  1  2  1  0
  2  3  1  0
  2  4  1  0
  4  5  1  0
  4  6  1  0
  6  7  1  0
  7  8  2  0
  7  9  1  0
  9 10  1  0
 10 11  1  0
 11 12  1  0
 12 13  1  0
 13 14  1  0
 14 15  1  0
 15 16  1  0
 16 17  1  0
 17 18  2  0
 17 19  1  0
 19 20  1  0
 20 21  1  0
 21 22  1  0
 22 23  2  0
 23 24  1  0
 24 25  2  0
 25 26  1  0
 26 27  2  0
 20 28  1  0
 28 29  2  0
 28 30  1  0
 14 31  1  0
 31 32  1  0
 32 33  1  0
 33 34  1  0
 33 35  1  0
 35 36  1  0
 36 37  1  0
 37 38  2  0
 38 39  1  0
 39 40  2  0
 40 41  1  0
 41 42  2  0
 35 43  1  0
 43 44  1  0
 44 45  2  0
 44 46  1  0
 46 47  1  0
 47 48  1  0
 48 49  2  0
 49 50  1  0
 50 51  2  0
 51 52  1  0
 52 53  2  0
 46 54  1  0
 54 55  1  0
 55 56  2  0
 55 57  1  0
 57 58  1  0
 58 59  1  0
 59 60  1  0
 60 61  1  0
 61 62  1  0
 62 63  1  0
 63 64  1  0
 64 65  1  0
 16  9  1  0
 27 22  1  0
 42 37  1  0
 53 48  1  0
 65 58  1  0
 31 11  1  0
 65 61  1  0
M  END
>  <Title>  (27) 
idAACXgen9

$$$$

     RDKit          2D

 66 72  0  0  0  0  0  0  0  0999 V2000
   -6.5278    4.5069    0.0000 C   0  0  0  0  0  0  0  0  0  0  0  0
   -6.4306    3.0101    0.0000 C   0  0  0  0  0  0  0  0  0  0  0  0
   -6.5165    1.5125    0.0000 C   0  0  0  0  0  0  0  0  0  0  0  0
   -7.9065    3.2779    0.0000 C   0  0  0  0  0  0  0  0  0  0  0  0
   -4.9547    2.7422    0.0000 N   0  0  0  0  0  0  0  0  0  0  0  0
   -4.4487    1.3301    0.0000 C   0  0  0  0  0  0  0  0  0  0  0  0
   -5.4186    0.1859    0.0000 O   0  0  0  0  0  0  0  0  0  0  0  0
   -2.9728    1.0623    0.0000 C   0  0  0  0  0  0  0  0  0  0  0  0
   -2.0911    2.2758    0.0000 C   0  0  0  0  0  0  0  0  0  0  0  0
   -0.5926    2.3431    0.0000 C   0  0  0  0  0  0  0  0  0  0  0  0
    0.3943    1.2135    0.0000 C   0  0  0  0  0  0  0  0  0  0  0  0
    1.2760    0.0000    0.0000 C   0  0  0  0  0  0  0  0  0  0  0  0
    0.3943   -1.2135    0.0000 C   0  0  0  0  0  0  0  0  0  0  0  0
   -1.0323   -0.7500    0.0000 C   0  0  0  0  0  0  0  0  0  0  0  0
   -2.5737   -0.3836    0.0000 C   0  0  0  0  0  0  0  0  0  0  0  0
   -1.0323    0.7500    0.0000 C   0  0  0  0  0  0  0  0  0  0  0  0
   -2.2458    1.6317    0.0000 C   0  0  0  0  0  0  0  0  0  0  0  0
   -3.7230    1.3713    0.0000 O   0  0  0  0  0  0  0  0  0  0  0  0
   -2.0890    3.1235    0.0000 N   0  0  0  0  0  0  0  0  0  0  0  0
   -3.3025    4.0051    0.0000 C   0  0  0  0  0  0  0  0  0  0  0  0
   -3.1458    5.4969    0.0000 C   0  0  0  0  0  0  0  0  0  0  0  0
   -4.3593    6.3786    0.0000 C   0  0  0  0  0  0  0  0  0  0  0  0
   -4.2025    7.8704    0.0000 C   0  0  0  0  0  0  0  0  0  0  0  0
   -5.4160    8.7521    0.0000 C   0  0  0  0  0  0  0  0  0  0  0  0
   -6.7863    8.1420    0.0000 C   0  0  0  0  0  0  0  0  0  0  0  0
   -6.9431    6.6502    0.0000 C   0  0  0  0  0  0  0  0  0  0  0  0
   -5.7296    5.7685    0.0000 C   0  0  0  0  0  0  0  0  0  0  0  0
   -4.6729    3.3950    0.0000 C   0  0  0  0  0  0  0  0  0  0  0  0
   -5.5118    2.1516    0.0000 O   0  0  0  0  0  0  0  0  0  0  0  0
   -5.8864    4.2767    0.0000 N   0  0  0  0  0  0  0  0  0  0  0  0
   -7.2567    3.6666    0.0000 C   0  0  0  0  0  0  0  0  0  0  0  0
   -8.4702    4.5483    0.0000 C   0  0  0  0  0  0  0  0  0  0  0  0
   -9.8406    3.9382    0.0000 C   0  0  0  0  0  0  0  0  0  0  0  0
  -11.0541    4.8199    0.0000 C   0  0  0  0  0  0  0  0  0  0  0  0
  -12.4244    4.2098    0.0000 C   0  0  0  0  0  0  0  0  0  0  0  0
  -12.5812    2.7180    0.0000 C   0  0  0  0  0  0  0  0  0  0  0  0
  -11.3677    1.8363    0.0000 C   0  0  0  0  0  0  0  0  0  0  0  0
   -9.9973    2.4464    0.0000 C   0  0  0  0  0  0  0  0  0  0  0  0
   -7.4135    2.1748    0.0000 C   0  0  0  0  0  0  0  0  0  0  0  0
   -6.3165    1.1518    0.0000 O   0  0  0  0  0  0  0  0  0  0  0  0
   -8.7838    1.5647    0.0000 N   0  0  0  0  0  0  0  0  0  0  0  0
   -8.9406    0.0729    0.0000 C   0  0  0  0  0  0  0  0  0  0  0  0
  -10.3109   -0.5372    0.0000 C   0  0  0  0  0  0  0  0  0  0  0  0
  -10.4677   -2.0290    0.0000 C   0  0  0  0  0  0  0  0  0  0  0  0
  -11.8380   -2.6391    0.0000 C   0  0  0  0  0  0  0  0  0  0  0  0
  -11.9948   -4.1308    0.0000 C   0  0  0  0  0  0  0  0  0  0  0  0
  -10.7813   -5.0125    0.0000 C   0  0  0  0  0  0  0  0  0  0  0  0
   -9.4110   -4.4024    0.0000 C   0  0  0  0  0  0  0  0  0  0  0  0
   -9.2542   -2.9106    0.0000 C   0  0  0  0  0  0  0  0  0  0  0  0
   -7.7271   -0.8087    0.0000 C   0  0  0  0  0  0  0  0  0  0  0  0
   -6.3568   -0.1986    0.0000 O   0  0  0  0  0  0  0  0  0  0  0  0
   -7.8839   -2.3005    0.0000 N   0  0  0  0  0  0  0  0  0  0  0  0
   -6.6704   -3.1822    0.0000 C   0  0  0  0  0  0  0  0  0  0  0  0
   -6.8271   -4.6740    0.0000 C   0  0  0  0  0  0  0  0  0  0  0  0
   -5.6136   -5.5557    0.0000 C   0  0  0  0  0  0  0  0  0  0  0  0
   -4.1870   -5.0921    0.0000 C   0  0  0  0  0  0  0  0  0  0  0  0
   -3.3054   -6.3057    0.0000 N   0  0  0  0  0  0  0  0  0  0  0  0
   -4.1870   -7.5192    0.0000 C   0  0  0  0  0  0  0  0  0  0  0  0
   -3.8752   -8.9864    0.0000 C   0  0  0  0  0  0  0  0  0  0  0  0
   -4.9899   -9.9901    0.0000 C   0  0  0  0  0  0  0  0  0  0  0  0
   -6.4165   -9.5266    0.0000 C   0  0  0  0  0  0  0  0  0  0  0  0
   -6.7283   -8.0594    0.0000 C   0  0  0  0  0  0  0  0  0  0  0  0
   -5.6136   -7.0557    0.0000 C   0  0  0  0  0  0  0  0  0  0  0  0
   -5.3000   -2.5721    0.0000 C   0  0  0  0  0  0  0  0  0  0  0  0
   -5.1432   -1.0803    0.0000 O   0  0  0  0  0  0  0  0  0  0  0  0
   -4.0865   -3.4538    0.0000 O   0  0  0  0  0  0  0  0  0  0  0  0
  1  2  1  0
  2  3  1  0
  2  4  1  0
  2  5  1  0
  5  6  1  0
  6  7  2  0
  6  8  1  0
  8  9  1  0
  9 10  1  0
 10 11  1  0
 11 12  1  0
 12 13  1  0
 13 14  1  0
 14 15  1  0
 14 16  1  0
 16 17  1  0
 17 18  2  0
 17 19  1  0
 19 20  1  0
 20 21  1  0
 21 22  1  0
 22 23  2  0
 23 24  1  0
 24 25  2  0
 25 26  1  0
 26 27  2  0
 20 28  1  0
 28 29  2  0
 28 30  1  0
 30 31  1  0
 31 32  1  0
 32 33  1  0
 33 34  2  0
 34 35  1  0
 35 36  2  0
 36 37  1  0
 37 38  2  0
 31 39  1  0
 39 40  2  0
 39 41  1  0
 41 42  1  0
 42 43  1  0
 43 44  1  0
 44 45  2  0
 45 46  1  0
 46 47  2  0
 47 48  1  0
 48 49  2  0
 42 50  1  0
 50 51  2  0
 50 52  1  0
 52 53  1  0
 53 54  1  0
 54 55  1  0
 55 56  2  0
 56 57  1  0
 57 58  1  0
 58 59  2  0
 59 60  1  0
 60 61  2  0
 61 62  1  0
 62 63  2  0
 53 64  1  0
 64 65  2  0
 64 66  1  0
 15  8  1  0
 27 22  1  0
 38 33  1  0
 49 44  1  0
 63 55  1  0
 16 11  1  0
 63 58  1  0
M  END
>  <Title>  (28) 
idAAAIgen9

$$$$

     RDKit          2D

 54 60  0  0  0  0  0  0  0  0999 V2000
   -0.7500   -3.8971    0.0000 O   0  0  0  0  0  0  0  0  0  0  0  0
    0.7500   -3.8971    0.0000 C   0  0  0  0  0  0  0  0  0  0  0  0
    1.5000   -2.5981    0.0000 N   0  0  0  0  0  0  0  0  0  0  0  0
    0.7500   -1.2990    0.0000 C   0  0  0  0  0  0  0  0  0  0  0  0
    1.5000    0.0000    0.0000 C   0  0  0  0  0  0  0  0  0  0  0  0
    0.7500    1.2990    0.0000 C   0  0  0  0  0  0  0  0  0  0  0  0
   -0.7500    1.2990    0.0000 C   0  0  0  0  0  0  0  0  0  0  0  0
   -1.5000    0.0000    0.0000 C   0  0  0  0  0  0  0  0  0  0  0  0
   -0.7500   -1.2990    0.0000 C   0  0  0  0  0  0  0  0  0  0  0  0
   -0.0000   -0.0000    0.0000 C   0  0  0  0  0  0  0  0  0  0  0  0
    0.7500   -1.2990    0.0000 C   0  0  0  0  0  0  0  0  0  0  0  0
    2.2500   -1.2990    0.0000 O   0  0  0  0  0  0  0  0  0  0  0  0
   -0.0000   -2.5981    0.0000 N   0  0  0  0  0  0  0  0  0  0  0  0
    0.7500   -3.8971    0.0000 C   0  0  0  0  0  0  0  0  0  0  0  0
   -0.0000   -5.1962    0.0000 C   0  0  0  0  0  0  0  0  0  0  0  0
    0.7500   -6.4952    0.0000 C   0  0  0  0  0  0  0  0  0  0  0  0
   -0.0000   -7.7942    0.0000 C   0  0  0  0  0  0  0  0  0  0  0  0
    0.7500   -9.0933    0.0000 C   0  0  0  0  0  0  0  0  0  0  0  0
    2.2500   -9.0933    0.0000 C   0  0  0  0  0  0  0  0  0  0  0  0
    3.0000   -7.7942    0.0000 C   0  0  0  0  0  0  0  0  0  0  0  0
    2.2500   -6.4952    0.0000 C   0  0  0  0  0  0  0  0  0  0  0  0
    2.2500   -3.8971    0.0000 C   0  0  0  0  0  0  0  0  0  0  0  0
    3.0000   -2.5981    0.0000 O   0  0  0  0  0  0  0  0  0  0  0  0
    3.0000   -5.1962    0.0000 N   0  0  0  0  0  0  0  0  0  0  0  0
    4.5000   -5.1962    0.0000 C   0  0  0  0  0  0  0  0  0  0  0  0
    5.2500   -6.4952    0.0000 C   0  0  0  0  0  0  0  0  0  0  0  0
    6.7500   -6.4952    0.0000 C   0  0  0  0  0  0  0  0  0  0  0  0
    7.5000   -7.7942    0.0000 C   0  0  0  0  0  0  0  0  0  0  0  0
    9.0000   -7.7942    0.0000 C   0  0  0  0  0  0  0  0  0  0  0  0
    9.7500   -6.4952    0.0000 C   0  0  0  0  0  0  0  0  0  0  0  0
    9.0000   -5.1962    0.0000 C   0  0  0  0  0  0  0  0  0  0  0  0
    7.5000   -5.1962    0.0000 C   0  0  0  0  0  0  0  0  0  0  0  0
    5.2500   -3.8971    0.0000 C   0  0  0  0  0  0  0  0  0  0  0  0
    4.5000   -2.5981    0.0000 O   0  0  0  0  0  0  0  0  0  0  0  0
    6.7500   -3.8971    0.0000 N   0  0  0  0  0  0  0  0  0  0  0  0
    7.5000   -2.5981    0.0000 C   0  0  0  0  0  0  0  0  0  0  0  0
    9.0000   -2.5981    0.0000 C   0  0  0  0  0  0  0  0  0  0  0  0
    9.7500   -1.2990    0.0000 C   0  0  0  0  0  0  0  0  0  0  0  0
   11.2500   -1.2990    0.0000 C   0  0  0  0  0  0  0  0  0  0  0  0
   12.0000   -0.0000    0.0000 C   0  0  0  0  0  0  0  0  0  0  0  0
   11.2500    1.2990    0.0000 C   0  0  0  0  0  0  0  0  0  0  0  0
    9.7500    1.2990    0.0000 C   0  0  0  0  0  0  0  0  0  0  0  0
    9.0000   -0.0000    0.0000 C   0  0  0  0  0  0  0  0  0  0  0  0
    6.7500   -1.2990    0.0000 C   0  0  0  0  0  0  0  0  0  0  0  0
    5.2500   -1.2990    0.0000 O   0  0  0  0  0  0  0  0  0  0  0  0
    7.5000   -0.0000    0.0000 O   0  0  0  0  0  0  0  0  0  0  0  0
    1.5000   -5.1962    0.0000 N   0  0  0  0  0  0  0  0  0  0  0  0
    0.7500   -6.4952    0.0000 C   0  0  0  0  0  0  0  0  0  0  0  0
   -0.6989   -6.8834    0.0000 C   0  0  0  0  0  0  0  0  0  0  0  0
   -0.3107   -8.3323    0.0000 C   0  0  0  0  0  0  0  0  0  0  0  0
   -0.3892   -9.8303    0.0000 C   0  0  0  0  0  0  0  0  0  0  0  0
    1.0112  -10.3678    0.0000 C   0  0  0  0  0  0  0  0  0  0  0  0
    1.9552   -9.2021    0.0000 C   0  0  0  0  0  0  0  0  0  0  0  0
    1.1382   -7.9441    0.0000 C   0  0  0  0  0  0  0  0  0  0  0  0
  1  2  2  0
  2  3  1  0
  3  4  1  0
  4  5  1  0
  5  6  1  0
  6  7  1  0
  7  8  1  0
  8  9  1  0
  8 10  1  0
 10 11  1  0
 11 12  2  0
 11 13  1  0
 13 14  1  0
 14 15  1  0
 15 16  1  0
 16 17  2  0
 17 18  1  0
 18 19  2  0
 19 20  1  0
 20 21  2  0
 14 22  1  0
 22 23  2  0
 22 24  1  0
 24 25  1  0
 25 26  1  0
 26 27  1  0
 27 28  2  0
 28 29  1  0
 29 30  2  0
 30 31  1  0
 31 32  2  0
 25 33  1  0
 33 34  2  0
 33 35  1  0
 35 36  1  0
 36 37  1  0
 37 38  1  0
 38 39  2  0
 39 40  1  0
 40 41  2  0
 41 42  1  0
 42 43  2  0
 36 44  1  0
 44 45  2  0
 44 46  1  0
  2 47  1  0
 47 48  1  0
 48 49  1  0
 49 50  1  0
 50 51  1  0
 51 52  1  0
 52 53  1  0
 53 54  1  0
  9  4  1  0
 21 16  1  0
 32 27  1  0
 43 38  1  0
 54 48  1  0
 10  6  1  0
 54 50  1  0
M  END
>  <Title>  (29) 
idAACKgen9

$$$$

     RDKit          2D

 61 67  0  0  0  0  0  0  0  0999 V2000
   -1.8637    4.7671    0.0000 N   0  0  0  0  0  0  0  0  0  0  0  0
   -2.8019    3.5967    0.0000 C   0  0  0  0  0  0  0  0  0  0  0  0
   -4.2675    3.2775    0.0000 O   0  0  0  0  0  0  0  0  0  0  0  0
   -2.0911    2.2758    0.0000 C   0  0  0  0  0  0  0  0  0  0  0  0
   -0.5926    2.3431    0.0000 C   0  0  0  0  0  0  0  0  0  0  0  0
    0.3943    1.2135    0.0000 C   0  0  0  0  0  0  0  0  0  0  0  0
    1.2760    0.0000    0.0000 C   0  0  0  0  0  0  0  0  0  0  0  0
    0.3943   -1.2135    0.0000 C   0  0  0  0  0  0  0  0  0  0  0  0
   -1.0323   -0.7500    0.0000 C   0  0  0  0  0  0  0  0  0  0  0  0
   -2.5737   -0.3836    0.0000 C   0  0  0  0  0  0  0  0  0  0  0  0
   -2.9728    1.0623    0.0000 C   0  0  0  0  0  0  0  0  0  0  0  0
   -4.4487    1.3301    0.0000 C   0  0  0  0  0  0  0  0  0  0  0  0
   -5.2813    2.5778    0.0000 O   0  0  0  0  0  0  0  0  0  0  0  0
   -5.4186    0.1859    0.0000 N   0  0  0  0  0  0  0  0  0  0  0  0
   -6.8945    0.4537    0.0000 C   0  0  0  0  0  0  0  0  0  0  0  0
   -7.8644   -0.6905    0.0000 C   0  0  0  0  0  0  0  0  0  0  0  0
   -9.3403   -0.4227    0.0000 C   0  0  0  0  0  0  0  0  0  0  0  0
   -9.8463    0.9894    0.0000 C   0  0  0  0  0  0  0  0  0  0  0  0
  -11.3221    1.2572    0.0000 C   0  0  0  0  0  0  0  0  0  0  0  0
  -12.2920    0.1130    0.0000 C   0  0  0  0  0  0  0  0  0  0  0  0
  -11.7861   -1.2991    0.0000 C   0  0  0  0  0  0  0  0  0  0  0  0
  -10.3102   -1.5669    0.0000 C   0  0  0  0  0  0  0  0  0  0  0  0
   -7.4005    1.8658    0.0000 C   0  0  0  0  0  0  0  0  0  0  0  0
   -6.1825    2.7414    0.0000 O   0  0  0  0  0  0  0  0  0  0  0  0
   -8.8764    2.1337    0.0000 O   0  0  0  0  0  0  0  0  0  0  0  0
   -1.0323    0.7500    0.0000 C   0  0  0  0  0  0  0  0  0  0  0  0
   -2.2458    1.6317    0.0000 C   0  0  0  0  0  0  0  0  0  0  0  0
   -2.0890    3.1235    0.0000 C   0  0  0  0  0  0  0  0  0  0  0  0
   -0.7187    3.7336    0.0000 O   0  0  0  0  0  0  0  0  0  0  0  0
   -3.3025    4.0051    0.0000 C   0  0  0  0  0  0  0  0  0  0  0  0
   -3.1458    5.4969    0.0000 C   0  0  0  0  0  0  0  0  0  0  0  0
   -4.3593    6.3786    0.0000 C   0  0  0  0  0  0  0  0  0  0  0  0
   -4.2025    7.8704    0.0000 C   0  0  0  0  0  0  0  0  0  0  0  0
   -5.4160    8.7521    0.0000 C   0  0  0  0  0  0  0  0  0  0  0  0
   -6.7863    8.1420    0.0000 C   0  0  0  0  0  0  0  0  0  0  0  0
   -6.9431    6.6502    0.0000 C   0  0  0  0  0  0  0  0  0  0  0  0
   -5.7296    5.7685    0.0000 C   0  0  0  0  0  0  0  0  0  0  0  0
   -4.6729    3.3950    0.0000 N   0  0  0  0  0  0  0  0  0  0  0  0
   -5.8864    4.2767    0.0000 C   0  0  0  0  0  0  0  0  0  0  0  0
   -6.0952    5.7621    0.0000 O   0  0  0  0  0  0  0  0  0  0  0  0
   -7.2567    3.6666    0.0000 C   0  0  0  0  0  0  0  0  0  0  0  0
   -7.4135    2.1748    0.0000 C   0  0  0  0  0  0  0  0  0  0  0  0
   -6.0432    2.7849    0.0000 C   0  0  0  0  0  0  0  0  0  0  0  0
   -5.8864    4.2767    0.0000 C   0  0  0  0  0  0  0  0  0  0  0  0
   -4.5161    4.8868    0.0000 N   0  0  0  0  0  0  0  0  0  0  0  0
   -4.3593    6.3786    0.0000 C   0  0  0  0  0  0  0  0  0  0  0  0
   -5.5728    7.2603    0.0000 O   0  0  0  0  0  0  0  0  0  0  0  0
   -2.9890    6.9887    0.0000 C   0  0  0  0  0  0  0  0  0  0  0  0
   -2.8322    8.4805    0.0000 C   0  0  0  0  0  0  0  0  0  0  0  0
   -1.4618    9.0906    0.0000 C   0  0  0  0  0  0  0  0  0  0  0  0
   -0.2483    8.2089    0.0000 C   0  0  0  0  0  0  0  0  0  0  0  0
    1.1220    8.8190    0.0000 C   0  0  0  0  0  0  0  0  0  0  0  0
    1.2788   10.3108    0.0000 C   0  0  0  0  0  0  0  0  0  0  0  0
    0.0653   11.1925    0.0000 C   0  0  0  0  0  0  0  0  0  0  0  0
   -1.3051   10.5824    0.0000 C   0  0  0  0  0  0  0  0  0  0  0  0
   -1.7754    6.1070    0.0000 C   0  0  0  0  0  0  0  0  0  0  0  0
   -1.7492    4.6073    0.0000 O   0  0  0  0  0  0  0  0  0  0  0  0
   -0.4051    6.7171    0.0000 O   0  0  0  0  0  0  0  0  0  0  0  0
   -7.0999    5.1584    0.0000 C   0  0  0  0  0  0  0  0  0  0  0  0
   -8.4702    4.5483    0.0000 C   0  0  0  0  0  0  0  0  0  0  0  0
   -8.6270    3.0565    0.0000 C   0  0  0  0  0  0  0  0  0  0  0  0
  1  2  1  0
  2  3  2  0
  2  4  1  0
  4  5  1  0
  5  6  1  0
  6  7  1  0
  7  8  1  0
  8  9  1  0
  9 10  1  0
 10 11  1  0
 11 12  1  0
 12 13  2  0
 12 14  1  0
 14 15  1  0
 15 16  1  0
 16 17  1  0
 17 18  2  0
 18 19  1  0
 19 20  2  0
 20 21  1  0
 21 22  2  0
 15 23  1  0
 23 24  2  0
 23 25  1  0
  9 26  1  0
 26 27  1  0
 27 28  1  0
 28 29  1  0
 28 30  1  0
 30 31  1  0
 31 32  1  0
 32 33  2  0
 33 34  1  0
 34 35  2  0
 35 36  1  0
 36 37  2  0
 30 38  1  0
 38 39  1  0
 39 40  2  0
 39 41  1  0
 41 42  1  0
 42 43  1  0
 43 44  1  0
 44 45  1  0
 45 46  1  0
 46 47  2  0
 46 48  1  0
 48 49  1  0
 49 50  1  0
 50 51  2  0
 51 52  1  0
 52 53  2  0
 53 54  1  0
 54 55  2  0
 48 56  1  0
 56 57  2  0
 56 58  1  0
 44 59  1  0
 59 60  1  0
 60 61  1  0
 11  4  1  0
 22 17  1  0
 37 32  1  0
 60 41  1  0
 26  6  1  0
 61 42  1  0
 55 50  1  0
M  END
>  <Title>  (30) 
idAABLgen9

$$$$

     RDKit          2D

 64 70  0  0  0  0  0  0  0  0999 V2000
   -1.4033    6.9044    0.0000 C   0  0  0  0  0  0  0  0  0  0  0  0
   -2.7242    6.1936    0.0000 C   0  0  0  0  0  0  0  0  0  0  0  0
   -4.0451    5.4828    0.0000 C   0  0  0  0  0  0  0  0  0  0  0  0
   -3.4350    7.5145    0.0000 C   0  0  0  0  0  0  0  0  0  0  0  0
   -2.0134    4.8727    0.0000 N   0  0  0  0  0  0  0  0  0  0  0  0
   -2.8019    3.5967    0.0000 C   0  0  0  0  0  0  0  0  0  0  0  0
   -4.2675    3.2775    0.0000 O   0  0  0  0  0  0  0  0  0  0  0  0
   -2.0911    2.2758    0.0000 C   0  0  0  0  0  0  0  0  0  0  0  0
   -0.5926    2.3431    0.0000 C   0  0  0  0  0  0  0  0  0  0  0  0
    0.3943    1.2135    0.0000 C   0  0  0  0  0  0  0  0  0  0  0  0
    1.2760    0.0000    0.0000 C   0  0  0  0  0  0  0  0  0  0  0  0
    0.3943   -1.2135    0.0000 C   0  0  0  0  0  0  0  0  0  0  0  0
   -1.0323   -0.7500    0.0000 C   0  0  0  0  0  0  0  0  0  0  0  0
   -2.5737   -0.3836    0.0000 C   0  0  0  0  0  0  0  0  0  0  0  0
   -2.9728    1.0623    0.0000 C   0  0  0  0  0  0  0  0  0  0  0  0
   -4.4487    1.3301    0.0000 C   0  0  0  0  0  0  0  0  0  0  0  0
   -5.2813    2.5778    0.0000 O   0  0  0  0  0  0  0  0  0  0  0  0
   -5.4186    0.1859    0.0000 N   0  0  0  0  0  0  0  0  0  0  0  0
   -6.8945    0.4537    0.0000 C   0  0  0  0  0  0  0  0  0  0  0  0
   -7.8644   -0.6905    0.0000 C   0  0  0  0  0  0  0  0  0  0  0  0
   -9.3403   -0.4227    0.0000 C   0  0  0  0  0  0  0  0  0  0  0  0
   -9.8463    0.9894    0.0000 C   0  0  0  0  0  0  0  0  0  0  0  0
  -11.3221    1.2572    0.0000 C   0  0  0  0  0  0  0  0  0  0  0  0
  -12.2920    0.1130    0.0000 C   0  0  0  0  0  0  0  0  0  0  0  0
  -11.7861   -1.2991    0.0000 C   0  0  0  0  0  0  0  0  0  0  0  0
  -10.3102   -1.5669    0.0000 C   0  0  0  0  0  0  0  0  0  0  0  0
   -7.4005    1.8658    0.0000 C   0  0  0  0  0  0  0  0  0  0  0  0
   -6.4306    3.0101    0.0000 O   0  0  0  0  0  0  0  0  0  0  0  0
   -8.8973    1.7686    0.0000 O   0  0  0  0  0  0  0  0  0  0  0  0
   -1.0323    0.7500    0.0000 C   0  0  0  0  0  0  0  0  0  0  0  0
   -2.2458    1.6317    0.0000 C   0  0  0  0  0  0  0  0  0  0  0  0
   -2.0890    3.1235    0.0000 C   0  0  0  0  0  0  0  0  0  0  0  0
   -0.7187    3.7336    0.0000 O   0  0  0  0  0  0  0  0  0  0  0  0
   -3.3025    4.0051    0.0000 C   0  0  0  0  0  0  0  0  0  0  0  0
   -3.1458    5.4969    0.0000 C   0  0  0  0  0  0  0  0  0  0  0  0
   -4.3593    6.3786    0.0000 C   0  0  0  0  0  0  0  0  0  0  0  0
   -4.2025    7.8704    0.0000 C   0  0  0  0  0  0  0  0  0  0  0  0
   -5.4160    8.7521    0.0000 C   0  0  0  0  0  0  0  0  0  0  0  0
   -6.7863    8.1420    0.0000 C   0  0  0  0  0  0  0  0  0  0  0  0
   -6.9431    6.6502    0.0000 C   0  0  0  0  0  0  0  0  0  0  0  0
   -5.7296    5.7685    0.0000 C   0  0  0  0  0  0  0  0  0  0  0  0
   -4.6729    3.3950    0.0000 N   0  0  0  0  0  0  0  0  0  0  0  0
   -5.8864    4.2767    0.0000 C   0  0  0  0  0  0  0  0  0  0  0  0
   -6.0952    5.7621    0.0000 O   0  0  0  0  0  0  0  0  0  0  0  0
   -7.2567    3.6666    0.0000 C   0  0  0  0  0  0  0  0  0  0  0  0
   -8.4702    4.5483    0.0000 C   0  0  0  0  0  0  0  0  0  0  0  0
   -9.8406    3.9382    0.0000 C   0  0  0  0  0  0  0  0  0  0  0  0
  -11.0541    4.8199    0.0000 C   0  0  0  0  0  0  0  0  0  0  0  0
  -12.4244    4.2098    0.0000 C   0  0  0  0  0  0  0  0  0  0  0  0
  -12.5812    2.7180    0.0000 C   0  0  0  0  0  0  0  0  0  0  0  0
  -11.3677    1.8363    0.0000 C   0  0  0  0  0  0  0  0  0  0  0  0
   -9.9973    2.4464    0.0000 C   0  0  0  0  0  0  0  0  0  0  0  0
   -7.4135    2.1748    0.0000 N   0  0  0  0  0  0  0  0  0  0  0  0
   -8.7838    1.5647    0.0000 C   0  0  0  0  0  0  0  0  0  0  0  0
  -10.1746    2.1266    0.0000 O   0  0  0  0  0  0  0  0  0  0  0  0
   -8.9406    0.0729    0.0000 O   0  0  0  0  0  0  0  0  0  0  0  0
  -10.3109   -0.5372    0.0000 C   0  0  0  0  0  0  0  0  0  0  0  0
  -11.6100    0.2128    0.0000 C   0  0  0  0  0  0  0  0  0  0  0  0
  -12.7247   -0.7909    0.0000 O   0  0  0  0  0  0  0  0  0  0  0  0
  -12.1146   -2.1612    0.0000 C   0  0  0  0  0  0  0  0  0  0  0  0
  -12.4264   -3.6284    0.0000 O   0  0  0  0  0  0  0  0  0  0  0  0
  -11.1274   -4.3784    0.0000 C   0  0  0  0  0  0  0  0  0  0  0  0
  -10.0127   -3.3747    0.0000 O   0  0  0  0  0  0  0  0  0  0  0  0
  -10.6228   -2.0044    0.0000 C   0  0  0  0  0  0  0  0  0  0  0  0
  1  2  1  0
  2  3  1  0
  2  4  1  0
  2  5  1  0
  5  6  1  0
  6  7  2  0
  6  8  1  0
  8  9  1  0
  9 10  1  0
 10 11  1  0
 11 12  1  0
 12 13  1  0
 13 14  1  0
 14 15  1  0
 15 16  1  0
 16 17  2  0
 16 18  1  0
 18 19  1  0
 19 20  1  0
 20 21  1  0
 21 22  2  0
 22 23  1  0
 23 24  2  0
 24 25  1  0
 25 26  2  0
 19 27  1  0
 27 28  2  0
 27 29  1  0
 13 30  1  0
 30 31  1  0
 31 32  1  0
 32 33  1  0
 32 34  1  0
 34 35  1  0
 35 36  1  0
 36 37  2  0
 37 38  1  0
 38 39  2  0
 39 40  1  0
 40 41  2  0
 34 42  1  0
 42 43  1  0
 43 44  2  0
 43 45  1  0
 45 46  1  0
 46 47  1  0
 47 48  2  0
 48 49  1  0
 49 50  2  0
 50 51  1  0
 51 52  2  0
 45 53  1  0
 53 54  1  0
 54 55  2  0
 54 56  1  0
 56 57  1  0
 57 58  1  0
 58 59  1  0
 59 60  1  0
 60 61  1  0
 61 62  1  0
 62 63  1  0
 63 64  1  0
 15  8  1  0
 26 21  1  0
 41 36  1  0
 52 47  1  0
 64 57  1  0
 30 10  1  0
 64 60  1  0
M  END
>  <Title>  (31) 
idAAESgen9

$$$$

     RDKit          2D

 54 60  0  0  0  0  0  0  0  0999 V2000
   -0.7500   -3.8971    0.0000 O   0  0  0  0  0  0  0  0  0  0  0  0
    0.7500   -3.8971    0.0000 C   0  0  0  0  0  0  0  0  0  0  0  0
    1.5000   -2.5981    0.0000 N   0  0  0  0  0  0  0  0  0  0  0  0
    0.7500   -1.2990    0.0000 C   0  0  0  0  0  0  0  0  0  0  0  0
    1.5000    0.0000    0.0000 C   0  0  0  0  0  0  0  0  0  0  0  0
    0.7500    1.2990    0.0000 C   0  0  0  0  0  0  0  0  0  0  0  0
   -0.7500    1.2990    0.0000 C   0  0  0  0  0  0  0  0  0  0  0  0
   -1.5000    0.0000    0.0000 C   0  0  0  0  0  0  0  0  0  0  0  0
   -0.7500   -1.2990    0.0000 C   0  0  0  0  0  0  0  0  0  0  0  0
   -0.0000   -0.0000    0.0000 C   0  0  0  0  0  0  0  0  0  0  0  0
    0.7500   -1.2990    0.0000 C   0  0  0  0  0  0  0  0  0  0  0  0
    2.2500   -1.2990    0.0000 O   0  0  0  0  0  0  0  0  0  0  0  0
   -0.0000   -2.5981    0.0000 N   0  0  0  0  0  0  0  0  0  0  0  0
    0.7500   -3.8971    0.0000 C   0  0  0  0  0  0  0  0  0  0  0  0
   -0.0000   -5.1962    0.0000 C   0  0  0  0  0  0  0  0  0  0  0  0
    0.7500   -6.4952    0.0000 C   0  0  0  0  0  0  0  0  0  0  0  0
   -0.0000   -7.7942    0.0000 C   0  0  0  0  0  0  0  0  0  0  0  0
    0.7500   -9.0933    0.0000 C   0  0  0  0  0  0  0  0  0  0  0  0
    2.2500   -9.0933    0.0000 C   0  0  0  0  0  0  0  0  0  0  0  0
    3.0000   -7.7942    0.0000 C   0  0  0  0  0  0  0  0  0  0  0  0
    2.2500   -6.4952    0.0000 C   0  0  0  0  0  0  0  0  0  0  0  0
    2.2500   -3.8971    0.0000 C   0  0  0  0  0  0  0  0  0  0  0  0
    3.0000   -2.5981    0.0000 O   0  0  0  0  0  0  0  0  0  0  0  0
    3.0000   -5.1962    0.0000 N   0  0  0  0  0  0  0  0  0  0  0  0
    4.5000   -5.1962    0.0000 C   0  0  0  0  0  0  0  0  0  0  0  0
    5.2500   -6.4952    0.0000 C   0  0  0  0  0  0  0  0  0  0  0  0
    6.7500   -6.4952    0.0000 C   0  0  0  0  0  0  0  0  0  0  0  0
    7.5000   -7.7942    0.0000 C   0  0  0  0  0  0  0  0  0  0  0  0
    9.0000   -7.7942    0.0000 C   0  0  0  0  0  0  0  0  0  0  0  0
    9.7500   -6.4952    0.0000 C   0  0  0  0  0  0  0  0  0  0  0  0
    9.0000   -5.1962    0.0000 C   0  0  0  0  0  0  0  0  0  0  0  0
    7.5000   -5.1962    0.0000 C   0  0  0  0  0  0  0  0  0  0  0  0
    5.2500   -3.8971    0.0000 C   0  0  0  0  0  0  0  0  0  0  0  0
    4.5000   -2.5981    0.0000 O   0  0  0  0  0  0  0  0  0  0  0  0
    6.7500   -3.8971    0.0000 N   0  0  0  0  0  0  0  0  0  0  0  0
    7.5000   -2.5981    0.0000 C   0  0  0  0  0  0  0  0  0  0  0  0
    9.0000   -2.5981    0.0000 C   0  0  0  0  0  0  0  0  0  0  0  0
    9.7500   -1.2990    0.0000 C   0  0  0  0  0  0  0  0  0  0  0  0
   11.2500   -1.2990    0.0000 C   0  0  0  0  0  0  0  0  0  0  0  0
   12.0000   -0.0000    0.0000 C   0  0  0  0  0  0  0  0  0  0  0  0
   11.2500    1.2990    0.0000 C   0  0  0  0  0  0  0  0  0  0  0  0
    9.7500    1.2990    0.0000 C   0  0  0  0  0  0  0  0  0  0  0  0
    9.0000   -0.0000    0.0000 C   0  0  0  0  0  0  0  0  0  0  0  0
    6.7500   -1.2990    0.0000 C   0  0  0  0  0  0  0  0  0  0  0  0
    5.2500   -1.2990    0.0000 O   0  0  0  0  0  0  0  0  0  0  0  0
    7.5000   -0.0000    0.0000 O   0  0  0  0  0  0  0  0  0  0  0  0
    1.5000   -5.1962    0.0000 N   0  0  0  0  0  0  0  0  0  0  0  0
    0.7500   -6.4952    0.0000 C   0  0  0  0  0  0  0  0  0  0  0  0
   -0.7418   -6.6520    0.0000 C   0  0  0  0  0  0  0  0  0  0  0  0
   -1.0537   -8.1192    0.0000 C   0  0  0  0  0  0  0  0  0  0  0  0
   -0.4435   -9.4895    0.0000 C   0  0  0  0  0  0  0  0  0  0  0  0
    1.0482   -9.3327    0.0000 C   0  0  0  0  0  0  0  0  0  0  0  0
    1.3601   -7.8655    0.0000 C   0  0  0  0  0  0  0  0  0  0  0  0
    0.0611   -7.1155    0.0000 C   0  0  0  0  0  0  0  0  0  0  0  0
  1  2  2  0
  2  3  1  0
  3  4  1  0
  4  5  1  0
  5  6  1  0
  6  7  1  0
  7  8  1  0
  8  9  1  0
  8 10  1  0
 10 11  1  0
 11 12  2  0
 11 13  1  0
 13 14  1  0
 14 15  1  0
 15 16  1  0
 16 17  2  0
 17 18  1  0
 18 19  2  0
 19 20  1  0
 20 21  2  0
 14 22  1  0
 22 23  2  0
 22 24  1  0
 24 25  1  0
 25 26  1  0
 26 27  1  0
 27 28  2  0
 28 29  1  0
 29 30  2  0
 30 31  1  0
 31 32  2  0
 25 33  1  0
 33 34  2  0
 33 35  1  0
 35 36  1  0
 36 37  1  0
 37 38  1  0
 38 39  2  0
 39 40  1  0
 40 41  2  0
 41 42  1  0
 42 43  2  0
 36 44  1  0
 44 45  2  0
 44 46  1  0
  2 47  1  0
 47 48  1  0
 48 49  1  0
 49 50  1  0
 50 51  1  0
 51 52  1  0
 52 53  1  0
 53 54  1  0
  9  4  1  0
 21 16  1  0
 32 27  1  0
 43 38  1  0
 53 48  1  0
 10  6  1  0
 54 50  1  0
M  END
>  <Title>  (32) 
idAAAXgen10

$$$$

     RDKit          2D

 64 70  0  0  0  0  0  0  0  0999 V2000
   -1.4033    6.9044    0.0000 C   0  0  0  0  0  0  0  0  0  0  0  0
   -2.7242    6.1936    0.0000 C   0  0  0  0  0  0  0  0  0  0  0  0
   -4.0451    5.4828    0.0000 C   0  0  0  0  0  0  0  0  0  0  0  0
   -3.4350    7.5145    0.0000 C   0  0  0  0  0  0  0  0  0  0  0  0
   -2.0134    4.8727    0.0000 N   0  0  0  0  0  0  0  0  0  0  0  0
   -2.8019    3.5967    0.0000 C   0  0  0  0  0  0  0  0  0  0  0  0
   -4.2675    3.2775    0.0000 O   0  0  0  0  0  0  0  0  0  0  0  0
   -2.0911    2.2758    0.0000 N   0  0  0  0  0  0  0  0  0  0  0  0
   -0.5926    2.3431    0.0000 C   0  0  0  0  0  0  0  0  0  0  0  0
    0.3943    1.2135    0.0000 C   0  0  0  0  0  0  0  0  0  0  0  0
    1.2760    0.0000    0.0000 C   0  0  0  0  0  0  0  0  0  0  0  0
    0.3943   -1.2135    0.0000 C   0  0  0  0  0  0  0  0  0  0  0  0
   -1.0323   -0.7500    0.0000 C   0  0  0  0  0  0  0  0  0  0  0  0
   -2.5737   -0.3836    0.0000 C   0  0  0  0  0  0  0  0  0  0  0  0
   -2.9728    1.0623    0.0000 C   0  0  0  0  0  0  0  0  0  0  0  0
   -4.4487    1.3301    0.0000 C   0  0  0  0  0  0  0  0  0  0  0  0
   -5.2813    2.5778    0.0000 O   0  0  0  0  0  0  0  0  0  0  0  0
   -5.4186    0.1859    0.0000 N   0  0  0  0  0  0  0  0  0  0  0  0
   -6.8945    0.4537    0.0000 C   0  0  0  0  0  0  0  0  0  0  0  0
   -7.8644   -0.6905    0.0000 C   0  0  0  0  0  0  0  0  0  0  0  0
   -9.3403   -0.4227    0.0000 C   0  0  0  0  0  0  0  0  0  0  0  0
   -9.8463    0.9894    0.0000 C   0  0  0  0  0  0  0  0  0  0  0  0
  -11.3221    1.2572    0.0000 C   0  0  0  0  0  0  0  0  0  0  0  0
  -12.2920    0.1130    0.0000 C   0  0  0  0  0  0  0  0  0  0  0  0
  -11.7861   -1.2991    0.0000 C   0  0  0  0  0  0  0  0  0  0  0  0
  -10.3102   -1.5669    0.0000 C   0  0  0  0  0  0  0  0  0  0  0  0
   -7.4005    1.8658    0.0000 C   0  0  0  0  0  0  0  0  0  0  0  0
   -6.4306    3.0101    0.0000 O   0  0  0  0  0  0  0  0  0  0  0  0
   -8.8973    1.7686    0.0000 O   0  0  0  0  0  0  0  0  0  0  0  0
   -1.0323    0.7500    0.0000 C   0  0  0  0  0  0  0  0  0  0  0  0
   -2.2458    1.6317    0.0000 C   0  0  0  0  0  0  0  0  0  0  0  0
   -2.0890    3.1235    0.0000 C   0  0  0  0  0  0  0  0  0  0  0  0
   -0.7187    3.7336    0.0000 O   0  0  0  0  0  0  0  0  0  0  0  0
   -3.3025    4.0051    0.0000 C   0  0  0  0  0  0  0  0  0  0  0  0
   -3.1458    5.4969    0.0000 C   0  0  0  0  0  0  0  0  0  0  0  0
   -4.3593    6.3786    0.0000 C   0  0  0  0  0  0  0  0  0  0  0  0
   -4.2025    7.8704    0.0000 C   0  0  0  0  0  0  0  0  0  0  0  0
   -5.4160    8.7521    0.0000 C   0  0  0  0  0  0  0  0  0  0  0  0
   -6.7863    8.1420    0.0000 C   0  0  0  0  0  0  0  0  0  0  0  0
   -6.9431    6.6502    0.0000 C   0  0  0  0  0  0  0  0  0  0  0  0
   -5.7296    5.7685    0.0000 C   0  0  0  0  0  0  0  0  0  0  0  0
   -4.6729    3.3950    0.0000 N   0  0  0  0  0  0  0  0  0  0  0  0
   -5.8864    4.2767    0.0000 C   0  0  0  0  0  0  0  0  0  0  0  0
   -6.0952    5.7621    0.0000 O   0  0  0  0  0  0  0  0  0  0  0  0
   -7.2567    3.6666    0.0000 C   0  0  0  0  0  0  0  0  0  0  0  0
   -8.4702    4.5483    0.0000 C   0  0  0  0  0  0  0  0  0  0  0  0
   -9.8406    3.9382    0.0000 C   0  0  0  0  0  0  0  0  0  0  0  0
  -11.0541    4.8199    0.0000 C   0  0  0  0  0  0  0  0  0  0  0  0
  -12.4244    4.2098    0.0000 C   0  0  0  0  0  0  0  0  0  0  0  0
  -12.5812    2.7180    0.0000 C   0  0  0  0  0  0  0  0  0  0  0  0
  -11.3677    1.8363    0.0000 C   0  0  0  0  0  0  0  0  0  0  0  0
   -9.9973    2.4464    0.0000 C   0  0  0  0  0  0  0  0  0  0  0  0
   -7.4135    2.1748    0.0000 N   0  0  0  0  0  0  0  0  0  0  0  0
   -8.7838    1.5647    0.0000 C   0  0  0  0  0  0  0  0  0  0  0  0
  -10.1746    2.1266    0.0000 O   0  0  0  0  0  0  0  0  0  0  0  0
   -8.9406    0.0729    0.0000 O   0  0  0  0  0  0  0  0  0  0  0  0
  -10.3109   -0.5372    0.0000 C   0  0  0  0  0  0  0  0  0  0  0  0
  -11.6100    0.2128    0.0000 C   0  0  0  0  0  0  0  0  0  0  0  0
  -12.7247   -0.7909    0.0000 O   0  0  0  0  0  0  0  0  0  0  0  0
  -12.1146   -2.1612    0.0000 C   0  0  0  0  0  0  0  0  0  0  0  0
  -12.4264   -3.6284    0.0000 O   0  0  0  0  0  0  0  0  0  0  0  0
  -11.1274   -4.3784    0.0000 C   0  0  0  0  0  0  0  0  0  0  0  0
  -10.0127   -3.3747    0.0000 C   0  0  0  0  0  0  0  0  0  0  0  0
  -10.6228   -2.0044    0.0000 C   0  0  0  0  0  0  0  0  0  0  0  0
  1  2  1  0
  2  3  1  0
  2  4  1  0
  2  5  1  0
  5  6  1  0
  6  7  2  0
  6  8  1  0
  8  9  1  0
  9 10  1  0
 10 11  1  0
 11 12  1  0
 12 13  1  0
 13 14  1  0
 14 15  1  0
 15 16  1  0
 16 17  2  0
 16 18  1  0
 18 19  1  0
 19 20  1  0
 20 21  1  0
 21 22  2  0
 22 23  1  0
 23 24  2  0
 24 25  1  0
 25 26  2  0
 19 27  1  0
 27 28  2  0
 27 29  1  0
 13 30  1  0
 30 31  1  0
 31 32  1  0
 32 33  1  0
 32 34  1  0
 34 35  1  0
 35 36  1  0
 36 37  2  0
 37 38  1  0
 38 39  2  0
 39 40  1  0
 40 41  2  0
 34 42  1  0
 42 43  1  0
 43 44  2  0
 43 45  1  0
 45 46  1  0
 46 47  1  0
 47 48  2  0
 48 49  1  0
 49 50  2  0
 50 51  1  0
 51 52  2  0
 45 53  1  0
 53 54  1  0
 54 55  2  0
 54 56  1  0
 56 57  1  0
 57 58  1  0
 58 59  1  0
 59 60  1  0
 60 61  1  0
 61 62  1  0
 62 63  1  0
 63 64  1  0
 15  8  1  0
 26 21  1  0
 41 36  1  0
 52 47  1  0
 64 57  1  0
 30 10  1  0
 64 60  1  0
M  END
>  <Title>  (33) 
idAAEGgen9

$$$$

     RDKit          2D

 57 64  0  0  0  0  0  0  0  0999 V2000
   -0.8834   -0.6209    0.0000 O   0  0  0  0  0  0  0  0  0  0  0  0
    0.0807   -1.7700    0.0000 C   0  0  0  0  0  0  0  0  0  0  0  0
   -0.0761   -3.2618    0.0000 O   0  0  0  0  0  0  0  0  0  0  0  0
    1.4510   -1.1599    0.0000 C   0  0  0  0  0  0  0  0  0  0  0  0
    2.6646   -2.0416    0.0000 C   0  0  0  0  0  0  0  0  0  0  0  0
    2.5078   -3.5334    0.0000 C   0  0  0  0  0  0  0  0  0  0  0  0
    1.1374   -4.1435    0.0000 C   0  0  0  0  0  0  0  0  0  0  0  0
    0.9807   -5.6353    0.0000 C   0  0  0  0  0  0  0  0  0  0  0  0
    2.1942   -6.5170    0.0000 C   0  0  0  0  0  0  0  0  0  0  0  0
    3.5645   -5.9069    0.0000 C   0  0  0  0  0  0  0  0  0  0  0  0
    3.7213   -4.4151    0.0000 C   0  0  0  0  0  0  0  0  0  0  0  0
    1.6078    0.3318    0.0000 N   0  0  0  0  0  0  0  0  0  0  0  0
    0.3943    1.2135    0.0000 C   0  0  0  0  0  0  0  0  0  0  0  0
   -1.0829    0.9531    0.0000 O   0  0  0  0  0  0  0  0  0  0  0  0
    0.5511    2.7053    0.0000 C   0  0  0  0  0  0  0  0  0  0  0  0
    1.9214    3.3154    0.0000 C   0  0  0  0  0  0  0  0  0  0  0  0
    3.1349    2.4337    0.0000 C   0  0  0  0  0  0  0  0  0  0  0  0
    2.9781    0.9420    0.0000 C   0  0  0  0  0  0  0  0  0  0  0  0
    4.1917    0.0603    0.0000 C   0  0  0  0  0  0  0  0  0  0  0  0
    5.5620    0.6704    0.0000 C   0  0  0  0  0  0  0  0  0  0  0  0
    5.7188    2.1622    0.0000 C   0  0  0  0  0  0  0  0  0  0  0  0
    4.5053    3.0438    0.0000 C   0  0  0  0  0  0  0  0  0  0  0  0
   -0.6624    3.5870    0.0000 C   0  0  0  0  0  0  0  0  0  0  0  0
   -0.5056    5.0788    0.0000 O   0  0  0  0  0  0  0  0  0  0  0  0
   -2.0328    2.9769    0.0000 N   0  0  0  0  0  0  0  0  0  0  0  0
   -3.2463    3.8586    0.0000 C   0  0  0  0  0  0  0  0  0  0  0  0
   -3.0895    5.3503    0.0000 C   0  0  0  0  0  0  0  0  0  0  0  0
   -4.3030    6.2320    0.0000 C   0  0  0  0  0  0  0  0  0  0  0  0
   -5.6733    5.6219    0.0000 C   0  0  0  0  0  0  0  0  0  0  0  0
   -5.8301    4.1301    0.0000 C   0  0  0  0  0  0  0  0  0  0  0  0
   -4.6166    3.2485    0.0000 C   0  0  0  0  0  0  0  0  0  0  0  0
   -4.4598    4.7402    0.0000 C   0  0  0  0  0  0  0  0  0  0  0  0
   -3.2463    3.8586    0.0000 C   0  0  0  0  0  0  0  0  0  0  0  0
   -1.8760    4.4687    0.0000 O   0  0  0  0  0  0  0  0  0  0  0  0
   -3.4031    2.3668    0.0000 N   0  0  0  0  0  0  0  0  0  0  0  0
   -2.1895    1.4851    0.0000 C   0  0  0  0  0  0  0  0  0  0  0  0
   -0.8192    2.0952    0.0000 C   0  0  0  0  0  0  0  0  0  0  0  0
    0.3943    1.2135    0.0000 C   0  0  0  0  0  0  0  0  0  0  0  0
    1.2760    0.0000    0.0000 C   0  0  0  0  0  0  0  0  0  0  0  0
    0.3943   -1.2135    0.0000 C   0  0  0  0  0  0  0  0  0  0  0  0
   -1.0323   -0.7500    0.0000 C   0  0  0  0  0  0  0  0  0  0  0  0
   -2.3463   -0.0067    0.0000 C   0  0  0  0  0  0  0  0  0  0  0  0
   -1.0323    0.7500    0.0000 N   0  0  0  0  0  0  0  0  0  0  0  0
   -2.2458    1.6317    0.0000 C   0  0  0  0  0  0  0  0  0  0  0  0
   -2.0890    3.1235    0.0000 C   0  0  0  0  0  0  0  0  0  0  0  0
   -3.3025    4.0051    0.0000 C   0  0  0  0  0  0  0  0  0  0  0  0
   -3.1458    5.4969    0.0000 C   0  0  0  0  0  0  0  0  0  0  0  0
   -4.3593    6.3786    0.0000 C   0  0  0  0  0  0  0  0  0  0  0  0
   -5.7296    5.7685    0.0000 C   0  0  0  0  0  0  0  0  0  0  0  0
   -6.9431    6.6502    0.0000 C   0  0  0  0  0  0  0  0  0  0  0  0
   -6.7863    8.1420    0.0000 C   0  0  0  0  0  0  0  0  0  0  0  0
   -7.9999    9.0236    0.0000 C   0  0  0  0  0  0  0  0  0  0  0  0
   -9.3702    8.4135    0.0000 C   0  0  0  0  0  0  0  0  0  0  0  0
   -9.5270    6.9217    0.0000 C   0  0  0  0  0  0  0  0  0  0  0  0
   -8.3134    6.0401    0.0000 N   0  0  0  0  0  0  0  0  0  0  0  0
   -5.8864    4.2767    0.0000 C   0  0  0  0  0  0  0  0  0  0  0  0
   -4.6729    3.3950    0.0000 C   0  0  0  0  0  0  0  0  0  0  0  0
  1  2  2  0
  2  3  1  0
  2  4  1  0
  4  5  1  0
  5  6  1  0
  6  7  2  0
  7  8  1  0
  8  9  2  0
  9 10  1  0
 10 11  2  0
  4 12  1  0
 12 13  1  0
 13 14  2  0
 13 15  1  0
 15 16  1  0
 16 17  1  0
 17 18  2  0
 18 19  1  0
 19 20  2  0
 20 21  1  0
 21 22  2  0
 15 23  1  0
 23 24  2  0
 23 25  1  0
 25 26  1  0
 26 27  1  0
 27 28  1  0
 28 29  1  0
 29 30  1  0
 30 31  1  0
 30 32  1  0
 32 33  1  0
 33 34  2  0
 33 35  1  0
 35 36  1  0
 36 37  1  0
 37 38  1  0
 38 39  1  0
 39 40  1  0
 40 41  1  0
 41 42  1  0
 41 43  1  0
 43 44  1  0
 44 45  1  0
 45 46  1  0
 46 47  2  0
 47 48  1  0
 48 49  2  0
 49 50  1  0
 50 51  2  0
 51 52  1  0
 52 53  2  0
 53 54  1  0
 54 55  2  0
 49 56  1  0
 56 57  2  0
 11  6  1  0
 22 17  1  0
 31 26  1  0
 42 36  1  0
 57 46  1  0
 32 28  1  0
 43 38  1  0
 55 50  1  0
M  END
>  <Title>  (34) 
idAAEKgen9

$$$$

     RDKit          2D

 64 70  0  0  0  0  0  0  0  0999 V2000
   -1.4033    6.9044    0.0000 C   0  0  0  0  0  0  0  0  0  0  0  0
   -2.7242    6.1936    0.0000 C   0  0  0  0  0  0  0  0  0  0  0  0
   -4.0451    5.4828    0.0000 C   0  0  0  0  0  0  0  0  0  0  0  0
   -3.4350    7.5145    0.0000 C   0  0  0  0  0  0  0  0  0  0  0  0
   -2.0134    4.8727    0.0000 N   0  0  0  0  0  0  0  0  0  0  0  0
   -2.8019    3.5967    0.0000 C   0  0  0  0  0  0  0  0  0  0  0  0
   -4.2675    3.2775    0.0000 O   0  0  0  0  0  0  0  0  0  0  0  0
   -2.0911    2.2758    0.0000 C   0  0  0  0  0  0  0  0  0  0  0  0
   -0.5926    2.3431    0.0000 C   0  0  0  0  0  0  0  0  0  0  0  0
    0.3943    1.2135    0.0000 C   0  0  0  0  0  0  0  0  0  0  0  0
    1.2760    0.0000    0.0000 C   0  0  0  0  0  0  0  0  0  0  0  0
    0.3943   -1.2135    0.0000 C   0  0  0  0  0  0  0  0  0  0  0  0
   -1.0323   -0.7500    0.0000 C   0  0  0  0  0  0  0  0  0  0  0  0
   -2.5737   -0.3836    0.0000 C   0  0  0  0  0  0  0  0  0  0  0  0
   -2.9728    1.0623    0.0000 C   0  0  0  0  0  0  0  0  0  0  0  0
   -4.4487    1.3301    0.0000 C   0  0  0  0  0  0  0  0  0  0  0  0
   -5.2813    2.5778    0.0000 O   0  0  0  0  0  0  0  0  0  0  0  0
   -5.4186    0.1859    0.0000 N   0  0  0  0  0  0  0  0  0  0  0  0
   -6.8945    0.4537    0.0000 C   0  0  0  0  0  0  0  0  0  0  0  0
   -7.8644   -0.6905    0.0000 C   0  0  0  0  0  0  0  0  0  0  0  0
   -9.3403   -0.4227    0.0000 C   0  0  0  0  0  0  0  0  0  0  0  0
   -9.8463    0.9894    0.0000 C   0  0  0  0  0  0  0  0  0  0  0  0
  -11.3221    1.2572    0.0000 C   0  0  0  0  0  0  0  0  0  0  0  0
  -12.2920    0.1130    0.0000 C   0  0  0  0  0  0  0  0  0  0  0  0
  -11.7861   -1.2991    0.0000 C   0  0  0  0  0  0  0  0  0  0  0  0
  -10.3102   -1.5669    0.0000 C   0  0  0  0  0  0  0  0  0  0  0  0
   -7.4005    1.8658    0.0000 C   0  0  0  0  0  0  0  0  0  0  0  0
   -6.4306    3.0101    0.0000 O   0  0  0  0  0  0  0  0  0  0  0  0
   -8.8973    1.7686    0.0000 O   0  0  0  0  0  0  0  0  0  0  0  0
   -1.0323    0.7500    0.0000 C   0  0  0  0  0  0  0  0  0  0  0  0
   -2.2458    1.6317    0.0000 C   0  0  0  0  0  0  0  0  0  0  0  0
   -2.0890    3.1235    0.0000 C   0  0  0  0  0  0  0  0  0  0  0  0
   -0.7187    3.7336    0.0000 O   0  0  0  0  0  0  0  0  0  0  0  0
   -3.3025    4.0051    0.0000 C   0  0  0  0  0  0  0  0  0  0  0  0
   -3.1458    5.4969    0.0000 C   0  0  0  0  0  0  0  0  0  0  0  0
   -4.3593    6.3786    0.0000 C   0  0  0  0  0  0  0  0  0  0  0  0
   -4.2025    7.8704    0.0000 C   0  0  0  0  0  0  0  0  0  0  0  0
   -5.4160    8.7521    0.0000 C   0  0  0  0  0  0  0  0  0  0  0  0
   -6.7863    8.1420    0.0000 C   0  0  0  0  0  0  0  0  0  0  0  0
   -6.9431    6.6502    0.0000 C   0  0  0  0  0  0  0  0  0  0  0  0
   -5.7296    5.7685    0.0000 C   0  0  0  0  0  0  0  0  0  0  0  0
   -4.6729    3.3950    0.0000 N   0  0  0  0  0  0  0  0  0  0  0  0
   -5.8864    4.2767    0.0000 C   0  0  0  0  0  0  0  0  0  0  0  0
   -6.0952    5.7621    0.0000 O   0  0  0  0  0  0  0  0  0  0  0  0
   -7.2567    3.6666    0.0000 C   0  0  0  0  0  0  0  0  0  0  0  0
   -8.4702    4.5483    0.0000 C   0  0  0  0  0  0  0  0  0  0  0  0
   -9.8406    3.9382    0.0000 C   0  0  0  0  0  0  0  0  0  0  0  0
  -11.0541    4.8199    0.0000 C   0  0  0  0  0  0  0  0  0  0  0  0
  -12.4244    4.2098    0.0000 C   0  0  0  0  0  0  0  0  0  0  0  0
  -12.5812    2.7180    0.0000 C   0  0  0  0  0  0  0  0  0  0  0  0
  -11.3677    1.8363    0.0000 C   0  0  0  0  0  0  0  0  0  0  0  0
   -9.9973    2.4464    0.0000 C   0  0  0  0  0  0  0  0  0  0  0  0
   -7.4135    2.1748    0.0000 N   0  0  0  0  0  0  0  0  0  0  0  0
   -8.7838    1.5647    0.0000 C   0  0  0  0  0  0  0  0  0  0  0  0
  -10.1746    2.1266    0.0000 O   0  0  0  0  0  0  0  0  0  0  0  0
   -8.9406    0.0729    0.0000 O   0  0  0  0  0  0  0  0  0  0  0  0
  -10.3109   -0.5372    0.0000 C   0  0  0  0  0  0  0  0  0  0  0  0
  -11.6100    0.2128    0.0000 C   0  0  0  0  0  0  0  0  0  0  0  0
  -12.7247   -0.7909    0.0000 O   0  0  0  0  0  0  0  0  0  0  0  0
  -12.1146   -2.1612    0.0000 C   0  0  0  0  0  0  0  0  0  0  0  0
  -12.4264   -3.6284    0.0000 O   0  0  0  0  0  0  0  0  0  0  0  0
  -11.1274   -4.3784    0.0000 C   0  0  0  0  0  0  0  0  0  0  0  0
  -10.0127   -3.3747    0.0000 C   0  0  0  0  0  0  0  0  0  0  0  0
  -10.6228   -2.0044    0.0000 C   0  0  0  0  0  0  0  0  0  0  0  0
  1  2  1  0
  2  3  1  0
  2  4  1  0
  2  5  1  0
  5  6  1  0
  6  7  2  0
  6  8  1  0
  8  9  1  0
  9 10  1  0
 10 11  1  0
 11 12  1  0
 12 13  1  0
 13 14  1  0
 14 15  1  0
 15 16  1  0
 16 17  2  0
 16 18  1  0
 18 19  1  0
 19 20  1  0
 20 21  1  0
 21 22  2  0
 22 23  1  0
 23 24  2  0
 24 25  1  0
 25 26  2  0
 19 27  1  0
 27 28  2  0
 27 29  1  0
 13 30  1  0
 30 31  1  0
 31 32  1  0
 32 33  1  0
 32 34  1  0
 34 35  1  0
 35 36  1  0
 36 37  2  0
 37 38  1  0
 38 39  2  0
 39 40  1  0
 40 41  2  0
 34 42  1  0
 42 43  1  0
 43 44  2  0
 43 45  1  0
 45 46  1  0
 46 47  1  0
 47 48  2  0
 48 49  1  0
 49 50  2  0
 50 51  1  0
 51 52  2  0
 45 53  1  0
 53 54  1  0
 54 55  2  0
 54 56  1  0
 56 57  1  0
 57 58  1  0
 58 59  1  0
 59 60  1  0
 60 61  1  0
 61 62  1  0
 62 63  1  0
 63 64  1  0
 15  8  1  0
 26 21  1  0
 41 36  1  0
 52 47  1  0
 64 57  1  0
 30 10  1  0
 64 60  1  0
M  END
>  <Title>  (35) 
idAADIgen9

$$$$

     RDKit          2D

 64 70  0  0  0  0  0  0  0  0999 V2000
   -1.4033    6.9044    0.0000 C   0  0  0  0  0  0  0  0  0  0  0  0
   -2.7242    6.1936    0.0000 C   0  0  0  0  0  0  0  0  0  0  0  0
   -4.0451    5.4828    0.0000 C   0  0  0  0  0  0  0  0  0  0  0  0
   -3.4350    7.5145    0.0000 C   0  0  0  0  0  0  0  0  0  0  0  0
   -2.0134    4.8727    0.0000 N   0  0  0  0  0  0  0  0  0  0  0  0
   -2.8019    3.5967    0.0000 C   0  0  0  0  0  0  0  0  0  0  0  0
   -4.2675    3.2775    0.0000 O   0  0  0  0  0  0  0  0  0  0  0  0
   -2.0911    2.2758    0.0000 C   0  0  0  0  0  0  0  0  0  0  0  0
   -0.5926    2.3431    0.0000 C   0  0  0  0  0  0  0  0  0  0  0  0
    0.3943    1.2135    0.0000 C   0  0  0  0  0  0  0  0  0  0  0  0
    1.2760    0.0000    0.0000 C   0  0  0  0  0  0  0  0  0  0  0  0
    0.3943   -1.2135    0.0000 C   0  0  0  0  0  0  0  0  0  0  0  0
   -1.0323   -0.7500    0.0000 C   0  0  0  0  0  0  0  0  0  0  0  0
   -2.5737   -0.3836    0.0000 C   0  0  0  0  0  0  0  0  0  0  0  0
   -2.9728    1.0623    0.0000 C   0  0  0  0  0  0  0  0  0  0  0  0
   -4.4487    1.3301    0.0000 C   0  0  0  0  0  0  0  0  0  0  0  0
   -5.2813    2.5778    0.0000 O   0  0  0  0  0  0  0  0  0  0  0  0
   -5.4186    0.1859    0.0000 N   0  0  0  0  0  0  0  0  0  0  0  0
   -6.8945    0.4537    0.0000 C   0  0  0  0  0  0  0  0  0  0  0  0
   -7.8644   -0.6905    0.0000 C   0  0  0  0  0  0  0  0  0  0  0  0
   -9.3403   -0.4227    0.0000 C   0  0  0  0  0  0  0  0  0  0  0  0
   -9.8463    0.9894    0.0000 C   0  0  0  0  0  0  0  0  0  0  0  0
  -11.3221    1.2572    0.0000 C   0  0  0  0  0  0  0  0  0  0  0  0
  -12.2920    0.1130    0.0000 C   0  0  0  0  0  0  0  0  0  0  0  0
  -11.7861   -1.2991    0.0000 C   0  0  0  0  0  0  0  0  0  0  0  0
  -10.3102   -1.5669    0.0000 C   0  0  0  0  0  0  0  0  0  0  0  0
   -7.4005    1.8658    0.0000 C   0  0  0  0  0  0  0  0  0  0  0  0
   -6.4306    3.0101    0.0000 O   0  0  0  0  0  0  0  0  0  0  0  0
   -8.8973    1.7686    0.0000 O   0  0  0  0  0  0  0  0  0  0  0  0
   -1.0323    0.7500    0.0000 C   0  0  0  0  0  0  0  0  0  0  0  0
   -2.2458    1.6317    0.0000 C   0  0  0  0  0  0  0  0  0  0  0  0
   -2.0890    3.1235    0.0000 C   0  0  0  0  0  0  0  0  0  0  0  0
   -0.7187    3.7336    0.0000 O   0  0  0  0  0  0  0  0  0  0  0  0
   -3.3025    4.0051    0.0000 C   0  0  0  0  0  0  0  0  0  0  0  0
   -3.1458    5.4969    0.0000 C   0  0  0  0  0  0  0  0  0  0  0  0
   -4.3593    6.3786    0.0000 C   0  0  0  0  0  0  0  0  0  0  0  0
   -4.2025    7.8704    0.0000 C   0  0  0  0  0  0  0  0  0  0  0  0
   -5.4160    8.7521    0.0000 C   0  0  0  0  0  0  0  0  0  0  0  0
   -6.7863    8.1420    0.0000 C   0  0  0  0  0  0  0  0  0  0  0  0
   -6.9431    6.6502    0.0000 C   0  0  0  0  0  0  0  0  0  0  0  0
   -5.7296    5.7685    0.0000 C   0  0  0  0  0  0  0  0  0  0  0  0
   -4.6729    3.3950    0.0000 N   0  0  0  0  0  0  0  0  0  0  0  0
   -5.8864    4.2767    0.0000 C   0  0  0  0  0  0  0  0  0  0  0  0
   -6.0952    5.7621    0.0000 O   0  0  0  0  0  0  0  0  0  0  0  0
   -7.2567    3.6666    0.0000 C   0  0  0  0  0  0  0  0  0  0  0  0
   -8.4702    4.5483    0.0000 C   0  0  0  0  0  0  0  0  0  0  0  0
   -9.8406    3.9382    0.0000 C   0  0  0  0  0  0  0  0  0  0  0  0
  -11.0541    4.8199    0.0000 C   0  0  0  0  0  0  0  0  0  0  0  0
  -12.4244    4.2098    0.0000 C   0  0  0  0  0  0  0  0  0  0  0  0
  -12.5812    2.7180    0.0000 C   0  0  0  0  0  0  0  0  0  0  0  0
  -11.3677    1.8363    0.0000 C   0  0  0  0  0  0  0  0  0  0  0  0
   -9.9973    2.4464    0.0000 C   0  0  0  0  0  0  0  0  0  0  0  0
   -7.4135    2.1748    0.0000 N   0  0  0  0  0  0  0  0  0  0  0  0
   -8.7838    1.5647    0.0000 C   0  0  0  0  0  0  0  0  0  0  0  0
  -10.1746    2.1266    0.0000 O   0  0  0  0  0  0  0  0  0  0  0  0
   -8.9406    0.0729    0.0000 O   0  0  0  0  0  0  0  0  0  0  0  0
  -10.3109   -0.5372    0.0000 C   0  0  0  0  0  0  0  0  0  0  0  0
  -11.6100    0.2128    0.0000 C   0  0  0  0  0  0  0  0  0  0  0  0
  -12.7247   -0.7909    0.0000 O   0  0  0  0  0  0  0  0  0  0  0  0
  -12.1146   -2.1612    0.0000 C   0  0  0  0  0  0  0  0  0  0  0  0
  -12.4264   -3.6284    0.0000 O   0  0  0  0  0  0  0  0  0  0  0  0
  -11.1274   -4.3784    0.0000 O   0  0  0  0  0  0  0  0  0  0  0  0
  -10.0127   -3.3747    0.0000 C   0  0  0  0  0  0  0  0  0  0  0  0
  -10.6228   -2.0044    0.0000 C   0  0  0  0  0  0  0  0  0  0  0  0
  1  2  1  0
  2  3  1  0
  2  4  1  0
  2  5  1  0
  5  6  1  0
  6  7  2  0
  6  8  1  0
  8  9  1  0
  9 10  1  0
 10 11  1  0
 11 12  1  0
 12 13  1  0
 13 14  1  0
 14 15  1  0
 15 16  1  0
 16 17  2  0
 16 18  1  0
 18 19  1  0
 19 20  1  0
 20 21  1  0
 21 22  2  0
 22 23  1  0
 23 24  2  0
 24 25  1  0
 25 26  2  0
 19 27  1  0
 27 28  2  0
 27 29  1  0
 13 30  1  0
 30 31  1  0
 31 32  1  0
 32 33  1  0
 32 34  1  0
 34 35  1  0
 35 36  1  0
 36 37  2  0
 37 38  1  0
 38 39  2  0
 39 40  1  0
 40 41  2  0
 34 42  1  0
 42 43  1  0
 43 44  2  0
 43 45  1  0
 45 46  1  0
 46 47  1  0
 47 48  2  0
 48 49  1  0
 49 50  2  0
 50 51  1  0
 51 52  2  0
 45 53  1  0
 53 54  1  0
 54 55  2  0
 54 56  1  0
 56 57  1  0
 57 58  1  0
 58 59  1  0
 59 60  1  0
 60 61  1  0
 61 62  1  0
 62 63  1  0
 63 64  1  0
 15  8  1  0
 26 21  1  0
 41 36  1  0
 52 47  1  0
 64 57  1  0
 30 10  1  0
 64 60  1  0
M  END
>  <Title>  (36) 
idAAEFgen9

$$$$

     RDKit          2D

 57 62  0  0  0  0  0  0  0  0999 V2000
    2.9888   -2.4152    0.0000 O   0  0  0  0  0  0  0  0  0  0  0  0
    1.5000   -2.5981    0.0000 C   0  0  0  0  0  0  0  0  0  0  0  0
    0.7500   -3.8971    0.0000 N   0  0  0  0  0  0  0  0  0  0  0  0
    1.5000   -5.1962    0.0000 C   0  0  0  0  0  0  0  0  0  0  0  0
    0.7500   -6.4952    0.0000 C   0  0  0  0  0  0  0  0  0  0  0  0
    1.5000   -7.7942    0.0000 C   0  0  0  0  0  0  0  0  0  0  0  0
    0.7500   -9.0933    0.0000 C   0  0  0  0  0  0  0  0  0  0  0  0
    1.5000  -10.3923    0.0000 C   0  0  0  0  0  0  0  0  0  0  0  0
    3.0000  -10.3923    0.0000 C   0  0  0  0  0  0  0  0  0  0  0  0
    3.7500   -9.0933    0.0000 C   0  0  0  0  0  0  0  0  0  0  0  0
    3.0000   -7.7942    0.0000 C   0  0  0  0  0  0  0  0  0  0  0  0
    3.0000   -5.1962    0.0000 C   0  0  0  0  0  0  0  0  0  0  0  0
    3.7500   -3.8971    0.0000 O   0  0  0  0  0  0  0  0  0  0  0  0
    3.7500   -6.4952    0.0000 N   0  0  0  0  0  0  0  0  0  0  0  0
    5.2500   -6.4952    0.0000 C   0  0  0  0  0  0  0  0  0  0  0  0
    6.0000   -7.7942    0.0000 C   0  0  0  0  0  0  0  0  0  0  0  0
    7.5000   -7.7942    0.0000 C   0  0  0  0  0  0  0  0  0  0  0  0
    8.2500   -9.0933    0.0000 C   0  0  0  0  0  0  0  0  0  0  0  0
    9.7500   -9.0933    0.0000 C   0  0  0  0  0  0  0  0  0  0  0  0
   10.5000   -7.7942    0.0000 C   0  0  0  0  0  0  0  0  0  0  0  0
    9.7500   -6.4952    0.0000 C   0  0  0  0  0  0  0  0  0  0  0  0
    8.2500   -6.4952    0.0000 C   0  0  0  0  0  0  0  0  0  0  0  0
    6.0000   -5.1962    0.0000 C   0  0  0  0  0  0  0  0  0  0  0  0
    5.2500   -3.8971    0.0000 O   0  0  0  0  0  0  0  0  0  0  0  0
    7.5000   -5.1962    0.0000 N   0  0  0  0  0  0  0  0  0  0  0  0
    8.2500   -3.8971    0.0000 C   0  0  0  0  0  0  0  0  0  0  0  0
    9.7500   -3.8971    0.0000 C   0  0  0  0  0  0  0  0  0  0  0  0
   10.5000   -2.5981    0.0000 C   0  0  0  0  0  0  0  0  0  0  0  0
   12.0000   -2.5981    0.0000 C   0  0  0  0  0  0  0  0  0  0  0  0
   12.7500   -1.2990    0.0000 C   0  0  0  0  0  0  0  0  0  0  0  0
   12.0000   -0.0000    0.0000 C   0  0  0  0  0  0  0  0  0  0  0  0
   10.5000   -0.0000    0.0000 C   0  0  0  0  0  0  0  0  0  0  0  0
    9.7500   -1.2990    0.0000 C   0  0  0  0  0  0  0  0  0  0  0  0
    7.5000   -2.5981    0.0000 C   0  0  0  0  0  0  0  0  0  0  0  0
    6.0000   -2.5981    0.0000 O   0  0  0  0  0  0  0  0  0  0  0  0
    8.2500   -1.2990    0.0000 O   0  0  0  0  0  0  0  0  0  0  0  0
    0.7500   -1.2990    0.0000 C   0  0  0  0  0  0  0  0  0  0  0  0
    1.5000    0.0000    0.0000 C   0  0  0  0  0  0  0  0  0  0  0  0
    0.7500    1.2990    0.0000 C   0  0  0  0  0  0  0  0  0  0  0  0
   -0.7500    1.2990    0.0000 C   0  0  0  0  0  0  0  0  0  0  0  0
   -1.5000    0.0000    0.0000 C   0  0  0  0  0  0  0  0  0  0  0  0
   -0.7500   -1.2990    0.0000 C   0  0  0  0  0  0  0  0  0  0  0  0
   -0.0000   -0.0000    0.0000 C   0  0  0  0  0  0  0  0  0  0  0  0
    0.7500   -1.2990    0.0000 C   0  0  0  0  0  0  0  0  0  0  0  0
    2.2500   -1.2990    0.0000 O   0  0  0  0  0  0  0  0  0  0  0  0
   -0.0000   -2.5981    0.0000 N   0  0  0  0  0  0  0  0  0  0  0  0
    0.7500   -3.8971    0.0000 C   0  0  0  0  0  0  0  0  0  0  0  0
   -0.0000   -5.1962    0.0000 C   0  0  0  0  0  0  0  0  0  0  0  0
    0.7500   -6.4952    0.0000 C   0  0  0  0  0  0  0  0  0  0  0  0
   -0.0000   -7.7942    0.0000 C   0  0  0  0  0  0  0  0  0  0  0  0
    0.7500   -9.0933    0.0000 C   0  0  0  0  0  0  0  0  0  0  0  0
    2.2500   -9.0933    0.0000 C   0  0  0  0  0  0  0  0  0  0  0  0
    3.0000   -7.7942    0.0000 C   0  0  0  0  0  0  0  0  0  0  0  0
    2.2500   -6.4952    0.0000 C   0  0  0  0  0  0  0  0  0  0  0  0
    2.2500   -3.8971    0.0000 C   0  0  0  0  0  0  0  0  0  0  0  0
    3.1528   -2.6992    0.0000 O   0  0  0  0  0  0  0  0  0  0  0  0
    3.2920   -4.9761    0.0000 O   0  0  0  0  0  0  0  0  0  0  0  0
  1  2  2  0
  2  3  1  0
  3  4  1  0
  4  5  1  0
  5  6  1  0
  6  7  2  0
  7  8  1  0
  8  9  2  0
  9 10  1  0
 10 11  2  0
  4 12  1  0
 12 13  2  0
 12 14  1  0
 14 15  1  0
 15 16  1  0
 16 17  1  0
 17 18  2  0
 18 19  1  0
 19 20  2  0
 20 21  1  0
 21 22  2  0
 15 23  1  0
 23 24  2  0
 23 25  1  0
 25 26  1  0
 26 27  1  0
 27 28  1  0
 28 29  2  0
 29 30  1  0
 30 31  2  0
 31 32  1  0
 32 33  2  0
 26 34  1  0
 34 35  2  0
 34 36  1  0
  2 37  1  0
 37 38  1  0
 38 39  1  0
 39 40  1  0
 40 41  1  0
 41 42  1  0
 41 43  1  0
 43 44  1  0
 44 45  2  0
 44 46  1  0
 46 47  1  0
 47 48  1  0
 48 49  1  0
 49 50  2  0
 50 51  1  0
 51 52  2  0
 52 53  1  0
 53 54  2  0
 47 55  1  0
 55 56  2  0
 55 57  1  0
 11  6  1  0
 22 17  1  0
 33 28  1  0
 42 37  1  0
 54 49  1  0
 43 39  1  0
M  END
>  <Title>  (37) 
idAAASgen10

$$$$

     RDKit          2D

 55 59  0  0  0  0  0  0  0  0999 V2000
   -1.4033    6.9044    0.0000 C   0  0  0  0  0  0  0  0  0  0  0  0
   -2.7242    6.1936    0.0000 C   0  0  0  0  0  0  0  0  0  0  0  0
   -4.0451    5.4828    0.0000 C   0  0  0  0  0  0  0  0  0  0  0  0
   -3.4350    7.5145    0.0000 C   0  0  0  0  0  0  0  0  0  0  0  0
   -2.0134    4.8727    0.0000 N   0  0  0  0  0  0  0  0  0  0  0  0
   -2.8019    3.5967    0.0000 C   0  0  0  0  0  0  0  0  0  0  0  0
   -4.1210    3.3094    0.0000 O   0  0  0  0  0  0  0  0  0  0  0  0
   -2.0911    2.2758    0.0000 C   0  0  0  0  0  0  0  0  0  0  0  0
   -0.5926    2.3431    0.0000 C   0  0  0  0  0  0  0  0  0  0  0  0
    0.3943    1.2135    0.0000 C   0  0  0  0  0  0  0  0  0  0  0  0
    1.2760    0.0000    0.0000 C   0  0  0  0  0  0  0  0  0  0  0  0
    0.3943   -1.2135    0.0000 C   0  0  0  0  0  0  0  0  0  0  0  0
   -1.0323   -0.7500    0.0000 C   0  0  0  0  0  0  0  0  0  0  0  0
   -2.5737   -0.3836    0.0000 C   0  0  0  0  0  0  0  0  0  0  0  0
   -2.9728    1.0623    0.0000 C   0  0  0  0  0  0  0  0  0  0  0  0
   -4.4487    1.3301    0.0000 C   0  0  0  0  0  0  0  0  0  0  0  0
   -5.4186    0.1859    0.0000 O   0  0  0  0  0  0  0  0  0  0  0  0
   -4.9547    2.7422    0.0000 N   0  0  0  0  0  0  0  0  0  0  0  0
   -6.4306    3.0101    0.0000 C   0  0  0  0  0  0  0  0  0  0  0  0
   -6.9366    4.4221    0.0000 C   0  0  0  0  0  0  0  0  0  0  0  0
   -8.4125    4.6900    0.0000 C   0  0  0  0  0  0  0  0  0  0  0  0
   -8.9184    6.1021    0.0000 C   0  0  0  0  0  0  0  0  0  0  0  0
  -10.3943    6.3699    0.0000 C   0  0  0  0  0  0  0  0  0  0  0  0
  -11.3642    5.2256    0.0000 C   0  0  0  0  0  0  0  0  0  0  0  0
  -10.8582    3.8136    0.0000 C   0  0  0  0  0  0  0  0  0  0  0  0
   -9.3823    3.5457    0.0000 C   0  0  0  0  0  0  0  0  0  0  0  0
   -7.4005    1.8658    0.0000 C   0  0  0  0  0  0  0  0  0  0  0  0
   -6.8945    0.4537    0.0000 O   0  0  0  0  0  0  0  0  0  0  0  0
   -8.8980    1.9517    0.0000 O   0  0  0  0  0  0  0  0  0  0  0  0
   -1.0323    0.7500    0.0000 C   0  0  0  0  0  0  0  0  0  0  0  0
   -2.2458    1.6317    0.0000 C   0  0  0  0  0  0  0  0  0  0  0  0
   -3.7230    1.3713    0.0000 O   0  0  0  0  0  0  0  0  0  0  0  0
   -2.0890    3.1235    0.0000 N   0  0  0  0  0  0  0  0  0  0  0  0
   -3.3025    4.0051    0.0000 C   0  0  0  0  0  0  0  0  0  0  0  0
   -3.1458    5.4969    0.0000 C   0  0  0  0  0  0  0  0  0  0  0  0
   -4.3593    6.3786    0.0000 C   0  0  0  0  0  0  0  0  0  0  0  0
   -4.2025    7.8704    0.0000 C   0  0  0  0  0  0  0  0  0  0  0  0
   -5.4160    8.7521    0.0000 C   0  0  0  0  0  0  0  0  0  0  0  0
   -6.7863    8.1420    0.0000 C   0  0  0  0  0  0  0  0  0  0  0  0
   -6.9431    6.6502    0.0000 C   0  0  0  0  0  0  0  0  0  0  0  0
   -5.7296    5.7685    0.0000 C   0  0  0  0  0  0  0  0  0  0  0  0
   -4.6729    3.3950    0.0000 C   0  0  0  0  0  0  0  0  0  0  0  0
   -5.5118    2.1516    0.0000 O   0  0  0  0  0  0  0  0  0  0  0  0
   -5.8864    4.2767    0.0000 N   0  0  0  0  0  0  0  0  0  0  0  0
   -7.2567    3.6666    0.0000 C   0  0  0  0  0  0  0  0  0  0  0  0
   -8.4702    4.5483    0.0000 C   0  0  0  0  0  0  0  0  0  0  0  0
   -9.8406    3.9382    0.0000 C   0  0  0  0  0  0  0  0  0  0  0  0
  -11.0541    4.8199    0.0000 C   0  0  0  0  0  0  0  0  0  0  0  0
  -12.4244    4.2098    0.0000 C   0  0  0  0  0  0  0  0  0  0  0  0
  -12.5812    2.7180    0.0000 C   0  0  0  0  0  0  0  0  0  0  0  0
  -11.3677    1.8363    0.0000 C   0  0  0  0  0  0  0  0  0  0  0  0
   -9.9973    2.4464    0.0000 C   0  0  0  0  0  0  0  0  0  0  0  0
   -7.4135    2.1748    0.0000 C   0  0  0  0  0  0  0  0  0  0  0  0
   -6.2000    1.2931    0.0000 O   0  0  0  0  0  0  0  0  0  0  0  0
   -8.8480    1.7363    0.0000 O   0  0  0  0  0  0  0  0  0  0  0  0
  1  2  1  0
  2  3  1  0
  2  4  1  0
  2  5  1  0
  5  6  1  0
  6  7  2  0
  6  8  1  0
  8  9  1  0
  9 10  1  0
 10 11  1  0
 11 12  1  0
 12 13  1  0
 13 14  1  0
 14 15  1  0
 15 16  1  0
 16 17  2  0
 16 18  1  0
 18 19  1  0
 19 20  1  0
 20 21  1  0
 21 22  2  0
 22 23  1  0
 23 24  2  0
 24 25  1  0
 25 26  2  0
 19 27  1  0
 27 28  2  0
 27 29  1  0
 13 30  1  0
 30 31  1  0
 31 32  2  0
 31 33  1  0
 33 34  1  0
 34 35  1  0
 35 36  1  0
 36 37  2  0
 37 38  1  0
 38 39  2  0
 39 40  1  0
 40 41  2  0
 34 42  1  0
 42 43  2  0
 42 44  1  0
 44 45  1  0
 45 46  1  0
 46 47  1  0
 47 48  2  0
 48 49  1  0
 49 50  2  0
 50 51  1  0
 51 52  2  0
 45 53  1  0
 53 54  2  0
 53 55  1  0
 15  8  1  0
 26 21  1  0
 41 36  1  0
 52 47  1  0
 30 10  1  0
M  END
>  <Title>  (38) 
idAABFgen9

$$$$

     RDKit          2D

 53 58  0  0  0  0  0  0  0  0999 V2000
   -1.8760    4.4687    0.0000 O   0  0  0  0  0  0  0  0  0  0  0  0
   -3.2463    3.8586    0.0000 C   0  0  0  0  0  0  0  0  0  0  0  0
   -4.4598    4.7402    0.0000 N   0  0  0  0  0  0  0  0  0  0  0  0
   -4.3030    6.2320    0.0000 C   0  0  0  0  0  0  0  0  0  0  0  0
   -5.4177    7.2357    0.0000 C   0  0  0  0  0  0  0  0  0  0  0  0
   -4.8076    8.6060    0.0000 C   0  0  0  0  0  0  0  0  0  0  0  0
   -3.3158    8.4492    0.0000 C   0  0  0  0  0  0  0  0  0  0  0  0
   -3.0040    6.9820    0.0000 C   0  0  0  0  0  0  0  0  0  0  0  0
   -3.4031    2.3668    0.0000 N   0  0  0  0  0  0  0  0  0  0  0  0
   -2.1895    1.4851    0.0000 C   0  0  0  0  0  0  0  0  0  0  0  0
   -0.8192    2.0952    0.0000 C   0  0  0  0  0  0  0  0  0  0  0  0
    0.3943    1.2135    0.0000 C   0  0  0  0  0  0  0  0  0  0  0  0
    1.2760    0.0000    0.0000 C   0  0  0  0  0  0  0  0  0  0  0  0
    0.3943   -1.2135    0.0000 C   0  0  0  0  0  0  0  0  0  0  0  0
   -1.0323   -0.7500    0.0000 C   0  0  0  0  0  0  0  0  0  0  0  0
   -2.3463   -0.0067    0.0000 C   0  0  0  0  0  0  0  0  0  0  0  0
   -1.0323    0.7500    0.0000 C   0  0  0  0  0  0  0  0  0  0  0  0
   -2.2458    1.6317    0.0000 C   0  0  0  0  0  0  0  0  0  0  0  0
   -3.6161    1.0216    0.0000 O   0  0  0  0  0  0  0  0  0  0  0  0
   -2.0890    3.1235    0.0000 N   0  0  0  0  0  0  0  0  0  0  0  0
   -3.3025    4.0051    0.0000 C   0  0  0  0  0  0  0  0  0  0  0  0
   -3.1458    5.4969    0.0000 C   0  0  0  0  0  0  0  0  0  0  0  0
   -4.3593    6.3786    0.0000 C   0  0  0  0  0  0  0  0  0  0  0  0
   -4.2025    7.8704    0.0000 C   0  0  0  0  0  0  0  0  0  0  0  0
   -5.4160    8.7521    0.0000 C   0  0  0  0  0  0  0  0  0  0  0  0
   -6.7863    8.1420    0.0000 C   0  0  0  0  0  0  0  0  0  0  0  0
   -6.9431    6.6502    0.0000 C   0  0  0  0  0  0  0  0  0  0  0  0
   -5.7296    5.7685    0.0000 C   0  0  0  0  0  0  0  0  0  0  0  0
   -4.6729    3.3950    0.0000 C   0  0  0  0  0  0  0  0  0  0  0  0
   -4.8297    1.9033    0.0000 O   0  0  0  0  0  0  0  0  0  0  0  0
   -5.8864    4.2767    0.0000 N   0  0  0  0  0  0  0  0  0  0  0  0
   -7.2567    3.6666    0.0000 C   0  0  0  0  0  0  0  0  0  0  0  0
   -8.4702    4.5483    0.0000 C   0  0  0  0  0  0  0  0  0  0  0  0
   -9.8406    3.9382    0.0000 C   0  0  0  0  0  0  0  0  0  0  0  0
  -11.0541    4.8199    0.0000 C   0  0  0  0  0  0  0  0  0  0  0  0
  -12.4244    4.2098    0.0000 C   0  0  0  0  0  0  0  0  0  0  0  0
  -12.5812    2.7180    0.0000 C   0  0  0  0  0  0  0  0  0  0  0  0
  -11.3677    1.8363    0.0000 C   0  0  0  0  0  0  0  0  0  0  0  0
   -9.9973    2.4464    0.0000 C   0  0  0  0  0  0  0  0  0  0  0  0
   -7.4135    2.1748    0.0000 C   0  0  0  0  0  0  0  0  0  0  0  0
   -6.2000    1.2931    0.0000 O   0  0  0  0  0  0  0  0  0  0  0  0
   -8.7838    1.5647    0.0000 N   0  0  0  0  0  0  0  0  0  0  0  0
   -8.9406    0.0729    0.0000 C   0  0  0  0  0  0  0  0  0  0  0  0
  -10.3109   -0.5372    0.0000 C   0  0  0  0  0  0  0  0  0  0  0  0
  -10.4677   -2.0290    0.0000 C   0  0  0  0  0  0  0  0  0  0  0  0
  -11.8380   -2.6391    0.0000 C   0  0  0  0  0  0  0  0  0  0  0  0
  -11.9948   -4.1308    0.0000 C   0  0  0  0  0  0  0  0  0  0  0  0
  -10.7813   -5.0125    0.0000 C   0  0  0  0  0  0  0  0  0  0  0  0
   -9.4110   -4.4024    0.0000 C   0  0  0  0  0  0  0  0  0  0  0  0
   -9.2542   -2.9106    0.0000 C   0  0  0  0  0  0  0  0  0  0  0  0
   -7.7271   -0.8087    0.0000 C   0  0  0  0  0  0  0  0  0  0  0  0
   -6.3568   -0.1986    0.0000 O   0  0  0  0  0  0  0  0  0  0  0  0
   -7.8839   -2.3005    0.0000 O   0  0  0  0  0  0  0  0  0  0  0  0
  1  2  2  0
  2  3  1  0
  3  4  1  0
  4  5  1  0
  5  6  1  0
  6  7  1  0
  7  8  1  0
  2  9  1  0
  9 10  1  0
 10 11  1  0
 11 12  1  0
 12 13  1  0
 13 14  1  0
 14 15  1  0
 15 16  1  0
 15 17  1  0
 17 18  1  0
 18 19  2  0
 18 20  1  0
 20 21  1  0
 21 22  1  0
 22 23  1  0
 23 24  2  0
 24 25  1  0
 25 26  2  0
 26 27  1  0
 27 28  2  0
 21 29  1  0
 29 30  2  0
 29 31  1  0
 31 32  1  0
 32 33  1  0
 33 34  1  0
 34 35  2  0
 35 36  1  0
 36 37  2  0
 37 38  1  0
 38 39  2  0
 32 40  1  0
 40 41  2  0
 40 42  1  0
 42 43  1  0
 43 44  1  0
 44 45  1  0
 45 46  2  0
 46 47  1  0
 47 48  2  0
 48 49  1  0
 49 50  2  0
 43 51  1  0
 51 52  2  0
 51 53  1  0
  8  4  1  0
 16 10  1  0
 28 23  1  0
 39 34  1  0
 50 45  1  0
 17 12  1  0
M  END
>  <Title>  (39) 
idAABOgen10

$$$$

     RDKit          2D

 53 59  0  0  0  0  0  0  0  0999 V2000
   -1.7618    5.3197    0.0000 O   0  0  0  0  0  0  0  0  0  0  0  0
   -2.9108    4.3555    0.0000 C   0  0  0  0  0  0  0  0  0  0  0  0
   -2.8323    2.8576    0.0000 N   0  0  0  0  0  0  0  0  0  0  0  0
   -1.4958    2.1766    0.0000 C   0  0  0  0  0  0  0  0  0  0  0  0
   -0.0692    2.6401    0.0000 C   0  0  0  0  0  0  0  0  0  0  0  0
    0.3943    1.2135    0.0000 C   0  0  0  0  0  0  0  0  0  0  0  0
    1.2760    0.0000    0.0000 C   0  0  0  0  0  0  0  0  0  0  0  0
    0.3943   -1.2135    0.0000 C   0  0  0  0  0  0  0  0  0  0  0  0
   -1.0323   -0.7500    0.0000 C   0  0  0  0  0  0  0  0  0  0  0  0
   -1.0323    0.7500    0.0000 C   0  0  0  0  0  0  0  0  0  0  0  0
   -4.2473    5.0365    0.0000 C   0  0  0  0  0  0  0  0  0  0  0  0
   -4.3258    6.5344    0.0000 C   0  0  0  0  0  0  0  0  0  0  0  0
   -5.6623    7.2154    0.0000 C   0  0  0  0  0  0  0  0  0  0  0  0
   -6.9204    6.3985    0.0000 C   0  0  0  0  0  0  0  0  0  0  0  0
   -6.8419    4.9005    0.0000 C   0  0  0  0  0  0  0  0  0  0  0  0
   -5.5053    4.2195    0.0000 C   0  0  0  0  0  0  0  0  0  0  0  0
   -5.5838    5.7175    0.0000 C   0  0  0  0  0  0  0  0  0  0  0  0
   -4.2473    5.0365    0.0000 C   0  0  0  0  0  0  0  0  0  0  0  0
   -2.9893    5.8535    0.0000 O   0  0  0  0  0  0  0  0  0  0  0  0
   -4.1688    3.5386    0.0000 N   0  0  0  0  0  0  0  0  0  0  0  0
   -2.8323    2.8576    0.0000 C   0  0  0  0  0  0  0  0  0  0  0  0
   -2.7538    1.3596    0.0000 C   0  0  0  0  0  0  0  0  0  0  0  0
   -1.4173    0.6786    0.0000 C   0  0  0  0  0  0  0  0  0  0  0  0
   -1.3388   -0.8193    0.0000 C   0  0  0  0  0  0  0  0  0  0  0  0
   -0.0023   -1.5003    0.0000 C   0  0  0  0  0  0  0  0  0  0  0  0
    1.2557   -0.6833    0.0000 C   0  0  0  0  0  0  0  0  0  0  0  0
    1.1772    0.8146    0.0000 C   0  0  0  0  0  0  0  0  0  0  0  0
   -0.1593    1.4956    0.0000 C   0  0  0  0  0  0  0  0  0  0  0  0
   -1.5743    3.6745    0.0000 C   0  0  0  0  0  0  0  0  0  0  0  0
   -1.4696    5.1709    0.0000 O   0  0  0  0  0  0  0  0  0  0  0  0
   -0.2378    2.9935    0.0000 N   0  0  0  0  0  0  0  0  0  0  0  0
    1.0202    3.8105    0.0000 C   0  0  0  0  0  0  0  0  0  0  0  0
    2.3567    3.1295    0.0000 C   0  0  0  0  0  0  0  0  0  0  0  0
    3.6147    3.9465    0.0000 C   0  0  0  0  0  0  0  0  0  0  0  0
    4.9512    3.2655    0.0000 C   0  0  0  0  0  0  0  0  0  0  0  0
    6.2092    4.0824    0.0000 C   0  0  0  0  0  0  0  0  0  0  0  0
    6.1307    5.5804    0.0000 C   0  0  0  0  0  0  0  0  0  0  0  0
    4.7942    6.2614    0.0000 C   0  0  0  0  0  0  0  0  0  0  0  0
    3.5362    5.4444    0.0000 C   0  0  0  0  0  0  0  0  0  0  0  0
    0.9417    5.3084    0.0000 C   0  0  0  0  0  0  0  0  0  0  0  0
   -0.3948    5.9894    0.0000 O   0  0  0  0  0  0  0  0  0  0  0  0
    2.1997    6.1254    0.0000 N   0  0  0  0  0  0  0  0  0  0  0  0
    2.1212    7.6233    0.0000 C   0  0  0  0  0  0  0  0  0  0  0  0
    3.3792    8.4403    0.0000 C   0  0  0  0  0  0  0  0  0  0  0  0
    3.3007    9.9383    0.0000 C   0  0  0  0  0  0  0  0  0  0  0  0
    4.5587   10.7552    0.0000 C   0  0  0  0  0  0  0  0  0  0  0  0
    4.4802   12.2532    0.0000 C   0  0  0  0  0  0  0  0  0  0  0  0
    3.1437   12.9341    0.0000 C   0  0  0  0  0  0  0  0  0  0  0  0
    1.8857   12.1172    0.0000 C   0  0  0  0  0  0  0  0  0  0  0  0
    1.9642   10.6192    0.0000 C   0  0  0  0  0  0  0  0  0  0  0  0
    0.7847    8.3043    0.0000 C   0  0  0  0  0  0  0  0  0  0  0  0
   -0.4733    7.4874    0.0000 O   0  0  0  0  0  0  0  0  0  0  0  0
    0.7062    9.8023    0.0000 O   0  0  0  0  0  0  0  0  0  0  0  0
  1  2  2  0
  2  3  1  0
  3  4  1  0
  4  5  1  0
  5  6  1  0
  6  7  1  0
  7  8  1  0
  8  9  1  0
  9 10  1  0
  2 11  1  0
 11 12  1  0
 12 13  1  0
 13 14  1  0
 14 15  1  0
 15 16  1  0
 15 17  1  0
 17 18  1  0
 18 19  2  0
 18 20  1  0
 20 21  1  0
 21 22  1  0
 22 23  1  0
 23 24  2  0
 24 25  1  0
 25 26  2  0
 26 27  1  0
 27 28  2  0
 21 29  1  0
 29 30  2  0
 29 31  1  0
 31 32  1  0
 32 33  1  0
 33 34  1  0
 34 35  2  0
 35 36  1  0
 36 37  2  0
 37 38  1  0
 38 39  2  0
 32 40  1  0
 40 41  2  0
 40 42  1  0
 42 43  1  0
 43 44  1  0
 44 45  1  0
 45 46  2  0
 46 47  1  0
 47 48  2  0
 48 49  1  0
 49 50  2  0
 43 51  1  0
 51 52  2  0
 51 53  1  0
 10  4  1  0
 16 11  1  0
 28 23  1  0
 39 34  1  0
 50 45  1  0
 10  6  1  0
 17 13  1  0
M  END
>  <Title>  (40) 
idAAEUgen9

$$$$

     RDKit          2D

 55 62  0  0  0  0  0  0  0  0999 V2000
   -4.5953   -3.0323    0.0000 O   0  0  0  0  0  0  0  0  0  0  0  0
   -3.1399   -2.6694    0.0000 C   0  0  0  0  0  0  0  0  0  0  0  0
   -2.3899   -3.9684    0.0000 N   0  0  0  0  0  0  0  0  0  0  0  0
   -3.1399   -5.2674    0.0000 C   0  0  0  0  0  0  0  0  0  0  0  0
   -2.3899   -6.5665    0.0000 C   0  0  0  0  0  0  0  0  0  0  0  0
   -3.1399   -7.8655    0.0000 C   0  0  0  0  0  0  0  0  0  0  0  0
   -4.2546   -8.8692    0.0000 C   0  0  0  0  0  0  0  0  0  0  0  0
   -5.5537   -8.1192    0.0000 C   0  0  0  0  0  0  0  0  0  0  0  0
   -5.2418   -6.6520    0.0000 C   0  0  0  0  0  0  0  0  0  0  0  0
   -4.6399   -5.2674    0.0000 C   0  0  0  0  0  0  0  0  0  0  0  0
   -3.7500   -6.4952    0.0000 N   0  0  0  0  0  0  0  0  0  0  0  0
   -3.0000   -5.1962    0.0000 C   0  0  0  0  0  0  0  0  0  0  0  0
   -1.5000   -5.1962    0.0000 C   0  0  0  0  0  0  0  0  0  0  0  0
   -0.7500   -3.8971    0.0000 C   0  0  0  0  0  0  0  0  0  0  0  0
    0.7500   -3.8971    0.0000 C   0  0  0  0  0  0  0  0  0  0  0  0
    1.5000   -2.5981    0.0000 C   0  0  0  0  0  0  0  0  0  0  0  0
    0.7500   -1.2990    0.0000 C   0  0  0  0  0  0  0  0  0  0  0  0
    1.5000    0.0000    0.0000 N   0  0  0  0  0  0  0  0  0  0  0  0
    0.7500    1.2990    0.0000 C   0  0  0  0  0  0  0  0  0  0  0  0
   -0.7500    1.2990    0.0000 C   0  0  0  0  0  0  0  0  0  0  0  0
   -1.5000    0.0000    0.0000 C   0  0  0  0  0  0  0  0  0  0  0  0
   -0.7500   -1.2990    0.0000 C   0  0  0  0  0  0  0  0  0  0  0  0
   -1.5000   -2.5981    0.0000 C   0  0  0  0  0  0  0  0  0  0  0  0
   -2.3899   -1.3703    0.0000 C   0  0  0  0  0  0  0  0  0  0  0  0
   -0.8899   -1.3703    0.0000 C   0  0  0  0  0  0  0  0  0  0  0  0
   -0.1399   -0.0713    0.0000 C   0  0  0  0  0  0  0  0  0  0  0  0
   -0.8899    1.2278    0.0000 C   0  0  0  0  0  0  0  0  0  0  0  0
   -2.3899    1.2278    0.0000 C   0  0  0  0  0  0  0  0  0  0  0  0
   -3.1399   -0.0713    0.0000 C   0  0  0  0  0  0  0  0  0  0  0  0
   -1.6399   -0.0713    0.0000 C   0  0  0  0  0  0  0  0  0  0  0  0
   -2.3899   -1.3703    0.0000 C   0  0  0  0  0  0  0  0  0  0  0  0
   -1.9765   -2.8122    0.0000 O   0  0  0  0  0  0  0  0  0  0  0  0
   -3.8899   -1.3703    0.0000 N   0  0  0  0  0  0  0  0  0  0  0  0
   -4.6399   -2.6694    0.0000 C   0  0  0  0  0  0  0  0  0  0  0  0
   -6.1399   -2.6694    0.0000 C   0  0  0  0  0  0  0  0  0  0  0  0
   -6.8899   -3.9684    0.0000 C   0  0  0  0  0  0  0  0  0  0  0  0
   -8.3899   -3.9684    0.0000 C   0  0  0  0  0  0  0  0  0  0  0  0
   -9.1399   -5.2674    0.0000 C   0  0  0  0  0  0  0  0  0  0  0  0
   -8.3899   -6.5665    0.0000 C   0  0  0  0  0  0  0  0  0  0  0  0
   -6.8899   -6.5665    0.0000 C   0  0  0  0  0  0  0  0  0  0  0  0
   -6.1399   -5.2674    0.0000 C   0  0  0  0  0  0  0  0  0  0  0  0
   -3.8899   -3.9684    0.0000 C   0  0  0  0  0  0  0  0  0  0  0  0
   -2.4345   -4.3314    0.0000 O   0  0  0  0  0  0  0  0  0  0  0  0
   -4.6399   -5.2674    0.0000 N   0  0  0  0  0  0  0  0  0  0  0  0
   -3.8899   -6.5665    0.0000 C   0  0  0  0  0  0  0  0  0  0  0  0
   -4.6399   -7.8655    0.0000 C   0  0  0  0  0  0  0  0  0  0  0  0
   -3.8899   -9.1645    0.0000 C   0  0  0  0  0  0  0  0  0  0  0  0
   -4.6399  -10.4636    0.0000 C   0  0  0  0  0  0  0  0  0  0  0  0
   -3.8899  -11.7626    0.0000 C   0  0  0  0  0  0  0  0  0  0  0  0
   -2.3899  -11.7626    0.0000 C   0  0  0  0  0  0  0  0  0  0  0  0
   -1.6399  -10.4636    0.0000 C   0  0  0  0  0  0  0  0  0  0  0  0
   -2.3899   -9.1645    0.0000 C   0  0  0  0  0  0  0  0  0  0  0  0
   -2.3899   -6.5665    0.0000 C   0  0  0  0  0  0  0  0  0  0  0  0
   -1.3478   -5.4875    0.0000 O   0  0  0  0  0  0  0  0  0  0  0  0
   -1.6399   -7.8655    0.0000 O   0  0  0  0  0  0  0  0  0  0  0  0
  1  2  2  0
  2  3  1  0
  3  4  1  0
  4  5  1  0
  5  6  1  0
  6  7  1  0
  7  8  1  0
  8  9  1  0
  9 10  1  0
  9 11  1  0
 11 12  1  0
 12 13  1  0
 13 14  1  0
 14 15  2  0
 15 16  1  0
 16 17  2  0
 17 18  1  0
 18 19  2  0
 19 20  1  0
 20 21  2  0
 21 22  1  0
 22 23  2  0
  2 24  1  0
 24 25  1  0
 25 26  1  0
 26 27  1  0
 27 28  1  0
 28 29  1  0
 28 30  1  0
 30 31  1  0
 31 32  2  0
 31 33  1  0
 33 34  1  0
 34 35  1  0
 35 36  1  0
 36 37  2  0
 37 38  1  0
 38 39  2  0
 39 40  1  0
 40 41  2  0
 34 42  1  0
 42 43  2  0
 42 44  1  0
 44 45  1  0
 45 46  1  0
 46 47  1  0
 47 48  2  0
 48 49  1  0
 49 50  2  0
 50 51  1  0
 51 52  2  0
 45 53  1  0
 53 54  2  0
 53 55  1  0
 10  4  1  0
 23 14  1  0
 29 24  1  0
 41 36  1  0
 52 47  1  0
 11  6  1  0
 22 17  1  0
 30 26  1  0
M  END
>  <Title>  (41) 
idAABRgen9

$$$$

     RDKit          2D

 49 53  0  0  0  0  0  0  0  0999 V2000
    0.2010   -8.5442    0.0000 C   0  0  0  0  0  0  0  0  0  0  0  0
    1.5000   -7.7942    0.0000 C   0  0  0  0  0  0  0  0  0  0  0  0
    2.7990   -7.0442    0.0000 C   0  0  0  0  0  0  0  0  0  0  0  0
    2.2500   -9.0933    0.0000 C   0  0  0  0  0  0  0  0  0  0  0  0
    0.7500   -6.4952    0.0000 N   0  0  0  0  0  0  0  0  0  0  0  0
    1.5000   -5.1962    0.0000 C   0  0  0  0  0  0  0  0  0  0  0  0
    3.0000   -5.1962    0.0000 O   0  0  0  0  0  0  0  0  0  0  0  0
    0.7500   -3.8971    0.0000 C   0  0  0  0  0  0  0  0  0  0  0  0
    1.5000   -2.5981    0.0000 C   0  0  0  0  0  0  0  0  0  0  0  0
    0.7500   -1.2990    0.0000 C   0  0  0  0  0  0  0  0  0  0  0  0
    1.5000    0.0000    0.0000 C   0  0  0  0  0  0  0  0  0  0  0  0
    0.7500    1.2990    0.0000 C   0  0  0  0  0  0  0  0  0  0  0  0
   -0.7500    1.2990    0.0000 C   0  0  0  0  0  0  0  0  0  0  0  0
   -1.5000    0.0000    0.0000 C   0  0  0  0  0  0  0  0  0  0  0  0
   -0.7500   -1.2990    0.0000 C   0  0  0  0  0  0  0  0  0  0  0  0
   -1.5000   -2.5981    0.0000 C   0  0  0  0  0  0  0  0  0  0  0  0
   -0.7500   -3.8971    0.0000 N   0  0  0  0  0  0  0  0  0  0  0  0
   -1.5000   -5.1962    0.0000 C   0  0  0  0  0  0  0  0  0  0  0  0
   -3.0000   -5.1962    0.0000 C   0  0  0  0  0  0  0  0  0  0  0  0
   -3.7500   -3.8971    0.0000 O   0  0  0  0  0  0  0  0  0  0  0  0
   -3.7500   -6.4952    0.0000 C   0  0  0  0  0  0  0  0  0  0  0  0
   -5.2500   -6.4952    0.0000 C   0  0  0  0  0  0  0  0  0  0  0  0
   -6.0000   -7.7942    0.0000 C   0  0  0  0  0  0  0  0  0  0  0  0
   -7.5000   -7.7942    0.0000 C   0  0  0  0  0  0  0  0  0  0  0  0
   -8.2500   -9.0933    0.0000 C   0  0  0  0  0  0  0  0  0  0  0  0
   -7.5000  -10.3923    0.0000 C   0  0  0  0  0  0  0  0  0  0  0  0
   -6.0000  -10.3923    0.0000 C   0  0  0  0  0  0  0  0  0  0  0  0
   -5.2500   -9.0933    0.0000 C   0  0  0  0  0  0  0  0  0  0  0  0
   -3.0000   -7.7942    0.0000 N   0  0  0  0  0  0  0  0  0  0  0  0
   -1.5000   -7.7942    0.0000 C   0  0  0  0  0  0  0  0  0  0  0  0
   -0.7500   -6.4952    0.0000 O   0  0  0  0  0  0  0  0  0  0  0  0
   -0.7500   -9.0933    0.0000 C   0  0  0  0  0  0  0  0  0  0  0  0
    0.7500   -9.0933    0.0000 C   0  0  0  0  0  0  0  0  0  0  0  0
    1.5000  -10.3923    0.0000 C   0  0  0  0  0  0  0  0  0  0  0  0
    3.0000  -10.3923    0.0000 N   0  0  0  0  0  0  0  0  0  0  0  0
    0.7500  -11.6913    0.0000 O   0  0  0  0  0  0  0  0  0  0  0  0
   -1.5000  -10.3923    0.0000 N   0  0  0  0  0  0  0  0  0  0  0  0
   -3.0000  -10.3923    0.0000 C   0  0  0  0  0  0  0  0  0  0  0  0
   -3.7500   -9.0933    0.0000 O   0  0  0  0  0  0  0  0  0  0  0  0
   -3.7500  -11.6913    0.0000 C   0  0  0  0  0  0  0  0  0  0  0  0
   -3.0000  -12.9904    0.0000 C   0  0  0  0  0  0  0  0  0  0  0  0
   -3.7500  -14.2894    0.0000 C   0  0  0  0  0  0  0  0  0  0  0  0
   -5.2500  -14.2894    0.0000 C   0  0  0  0  0  0  0  0  0  0  0  0
   -6.0000  -15.5885    0.0000 C   0  0  0  0  0  0  0  0  0  0  0  0
   -7.5000  -15.5885    0.0000 C   0  0  0  0  0  0  0  0  0  0  0  0
   -8.2500  -14.2894    0.0000 C   0  0  0  0  0  0  0  0  0  0  0  0
   -7.5000  -12.9904    0.0000 C   0  0  0  0  0  0  0  0  0  0  0  0
   -6.0000  -12.9904    0.0000 C   0  0  0  0  0  0  0  0  0  0  0  0
   -5.2500  -11.6913    0.0000 N   0  0  0  0  0  0  0  0  0  0  0  0
  1  2  1  0
  2  3  1  0
  2  4  1  0
  2  5  1  0
  5  6  1  0
  6  7  2  0
  6  8  1  0
  8  9  1  0
  9 10  1  0
 10 11  1  0
 11 12  1  0
 12 13  1  0
 13 14  1  0
 14 15  1  0
 15 16  1  0
 16 17  1  0
 17 18  1  0
 18 19  1  0
 19 20  1  0
 19 21  1  0
 21 22  1  0
 22 23  1  0
 23 24  2  0
 24 25  1  0
 25 26  2  0
 26 27  1  0
 27 28  2  0
 21 29  1  0
 29 30  1  0
 30 31  2  0
 30 32  1  0
 32 33  1  0
 33 34  1  0
 34 35  1  0
 34 36  2  0
 32 37  1  0
 37 38  1  0
 38 39  2  0
 38 40  1  0
 40 41  2  0
 41 42  1  0
 42 43  2  0
 43 44  1  0
 44 45  2  0
 45 46  1  0
 46 47  2  0
 47 48  1  0
 48 49  2  0
 17  8  1  0
 28 23  1  0
 49 40  1  0
 15 10  1  0
 48 43  1  0
M  END
>  <Title>  (42) 
idABSIgen0

$$$$

     RDKit          2D

 52 58  0  0  0  0  0  0  0  0999 V2000
    6.0000   -5.1962    0.0000 C   0  0  0  0  0  0  0  0  0  0  0  0
    4.5000   -5.1962    0.0000 C   0  0  0  0  0  0  0  0  0  0  0  0
    3.7500   -6.4952    0.0000 C   0  0  0  0  0  0  0  0  0  0  0  0
    3.7500   -3.8971    0.0000 C   0  0  0  0  0  0  0  0  0  0  0  0
    2.2500   -3.8971    0.0000 N   0  0  0  0  0  0  0  0  0  0  0  0
    1.5000   -5.1962    0.0000 C   0  0  0  0  0  0  0  0  0  0  0  0
    0.0000   -5.1962    0.0000 C   0  0  0  0  0  0  0  0  0  0  0  0
   -0.7500   -3.8971    0.0000 O   0  0  0  0  0  0  0  0  0  0  0  0
   -0.7500   -6.4952    0.0000 C   0  0  0  0  0  0  0  0  0  0  0  0
   -2.2500   -6.4952    0.0000 C   0  0  0  0  0  0  0  0  0  0  0  0
   -3.0000   -7.7942    0.0000 C   0  0  0  0  0  0  0  0  0  0  0  0
   -2.2500   -9.0933    0.0000 C   0  0  0  0  0  0  0  0  0  0  0  0
   -3.0000  -10.3923    0.0000 C   0  0  0  0  0  0  0  0  0  0  0  0
   -4.5000  -10.3923    0.0000 C   0  0  0  0  0  0  0  0  0  0  0  0
   -5.2500   -9.0933    0.0000 C   0  0  0  0  0  0  0  0  0  0  0  0
   -4.5000   -7.7942    0.0000 C   0  0  0  0  0  0  0  0  0  0  0  0
    0.0000   -7.7942    0.0000 N   0  0  0  0  0  0  0  0  0  0  0  0
    1.5000   -7.7942    0.0000 C   0  0  0  0  0  0  0  0  0  0  0  0
    2.2500   -6.4952    0.0000 O   0  0  0  0  0  0  0  0  0  0  0  0
    2.2500   -9.0933    0.0000 O   0  0  0  0  0  0  0  0  0  0  0  0
    3.7500   -9.0933    0.0000 C   0  0  0  0  0  0  0  0  0  0  0  0
    4.6317   -7.8797    0.0000 C   0  0  0  0  0  0  0  0  0  0  0  0
    6.0583   -8.3433    0.0000 O   0  0  0  0  0  0  0  0  0  0  0  0
    6.0583   -9.8433    0.0000 C   0  0  0  0  0  0  0  0  0  0  0  0
    6.9399  -11.0568    0.0000 O   0  0  0  0  0  0  0  0  0  0  0  0
    6.0583  -12.2703    0.0000 C   0  0  0  0  0  0  0  0  0  0  0  0
    4.6317  -11.8068    0.0000 C   0  0  0  0  0  0  0  0  0  0  0  0
    4.6317  -10.3068    0.0000 C   0  0  0  0  0  0  0  0  0  0  0  0
    1.5000   -2.5981    0.0000 S   0  0  0  0  0  0  0  0  0  0  0  0
    0.2010   -3.3481    0.0000 O   0  0  0  0  0  0  0  0  0  0  0  0
    2.7990   -1.8481    0.0000 O   0  0  0  0  0  0  0  0  0  0  0  0
    0.7500   -1.2990    0.0000 C   0  0  0  0  0  0  0  0  0  0  0  0
    1.5000    0.0000    0.0000 C   0  0  0  0  0  0  0  0  0  0  0  0
    0.7500    1.2990    0.0000 C   0  0  0  0  0  0  0  0  0  0  0  0
   -0.7500    1.2990    0.0000 C   0  0  0  0  0  0  0  0  0  0  0  0
   -1.7537    2.4138    0.0000 N   0  0  0  0  0  0  0  0  0  0  0  0
   -3.1240    1.8037    0.0000 C   0  0  0  0  0  0  0  0  0  0  0  0
   -4.4231    2.5537    0.0000 N   0  0  0  0  0  0  0  0  0  0  0  0
   -4.4231    4.0537    0.0000 C   0  0  0  0  0  0  0  0  0  0  0  0
   -3.1240    4.8037    0.0000 C   0  0  0  0  0  0  0  0  0  0  0  0
   -3.1240    6.3037    0.0000 C   0  0  0  0  0  0  0  0  0  0  0  0
   -4.4231    7.0537    0.0000 N   0  0  0  0  0  0  0  0  0  0  0  0
   -4.4231    8.5537    0.0000 C   0  0  0  0  0  0  0  0  0  0  0  0
   -5.6366    9.4353    0.0000 C   0  0  0  0  0  0  0  0  0  0  0  0
   -5.1731   10.8619    0.0000 C   0  0  0  0  0  0  0  0  0  0  0  0
   -3.6731   10.8619    0.0000 C   0  0  0  0  0  0  0  0  0  0  0  0
   -3.2095    9.4353    0.0000 C   0  0  0  0  0  0  0  0  0  0  0  0
   -5.7221    6.3037    0.0000 C   0  0  0  0  0  0  0  0  0  0  0  0
   -5.7221    4.8037    0.0000 C   0  0  0  0  0  0  0  0  0  0  0  0
   -2.9672    0.3119    0.0000 S   0  0  0  0  0  0  0  0  0  0  0  0
   -1.5000    0.0000    0.0000 C   0  0  0  0  0  0  0  0  0  0  0  0
   -0.7500   -1.2990    0.0000 C   0  0  0  0  0  0  0  0  0  0  0  0
  1  2  1  0
  2  3  1  0
  2  4  1  0
  4  5  1  0
  5  6  1  0
  6  7  1  0
  7  8  1  0
  7  9  1  0
  9 10  1  0
 10 11  1  0
 11 12  2  0
 12 13  1  0
 13 14  2  0
 14 15  1  0
 15 16  2  0
  9 17  1  0
 17 18  1  0
 18 19  2  0
 18 20  1  0
 20 21  1  0
 21 22  1  0
 22 23  1  0
 23 24  1  0
 24 25  1  0
 25 26  1  0
 26 27  1  0
 27 28  1  0
  5 29  1  0
 29 30  2  0
 29 31  2  0
 29 32  1  0
 32 33  2  0
 33 34  1  0
 34 35  2  0
 35 36  1  0
 36 37  2  0
 37 38  1  0
 38 39  1  0
 39 40  1  0
 40 41  1  0
 41 42  1  0
 42 43  1  0
 43 44  1  0
 44 45  1  0
 45 46  1  0
 46 47  1  0
 42 48  1  0
 48 49  1  0
 37 50  1  0
 50 51  1  0
 51 52  2  0
 16 11  1  0
 28 21  1  0
 52 32  1  0
 28 24  1  0
 51 35  1  0
 49 39  1  0
 47 43  1  0
M  END
>  <Title>  (43) 
idABSHgen0

$$$$

     RDKit          2D

 51 53  0  0  0  0  0  0  0  0999 V2000
    1.5000    2.5981    0.0000 C   0  0  0  0  0  0  0  0  0  0  0  0
    0.7500    1.2990    0.0000 O   0  0  0  0  0  0  0  0  0  0  0  0
    1.5000   -0.0000    0.0000 C   0  0  0  0  0  0  0  0  0  0  0  0
    3.0000    0.0000    0.0000 O   0  0  0  0  0  0  0  0  0  0  0  0
    0.7500   -1.2990    0.0000 N   0  0  0  0  0  0  0  0  0  0  0  0
    1.5000   -2.5981    0.0000 C   0  0  0  0  0  0  0  0  0  0  0  0
    0.7500   -3.8971    0.0000 C   0  0  0  0  0  0  0  0  0  0  0  0
    1.5000   -5.1962    0.0000 O   0  0  0  0  0  0  0  0  0  0  0  0
   -0.7500   -3.8971    0.0000 N   0  0  0  0  0  0  0  0  0  0  0  0
   -1.5000   -5.1962    0.0000 C   0  0  0  0  0  0  0  0  0  0  0  0
   -3.0000   -5.1962    0.0000 C   0  0  0  0  0  0  0  0  0  0  0  0
   -3.7500   -3.8971    0.0000 C   0  0  0  0  0  0  0  0  0  0  0  0
   -5.2500   -3.8971    0.0000 C   0  0  0  0  0  0  0  0  0  0  0  0
   -6.0000   -2.5981    0.0000 C   0  0  0  0  0  0  0  0  0  0  0  0
   -5.2500   -1.2990    0.0000 C   0  0  0  0  0  0  0  0  0  0  0  0
   -3.7500   -1.2990    0.0000 C   0  0  0  0  0  0  0  0  0  0  0  0
   -3.0000   -2.5981    0.0000 C   0  0  0  0  0  0  0  0  0  0  0  0
   -0.7500   -6.4952    0.0000 C   0  0  0  0  0  0  0  0  0  0  0  0
   -1.5000   -7.7942    0.0000 O   0  0  0  0  0  0  0  0  0  0  0  0
    0.7500   -6.4952    0.0000 C   0  0  0  0  0  0  0  0  0  0  0  0
    1.5000   -7.7942    0.0000 N   0  0  0  0  0  0  0  0  0  0  0  0
    0.7500   -9.0933    0.0000 C   0  0  0  0  0  0  0  0  0  0  0  0
    1.5000  -10.3923    0.0000 C   0  0  0  0  0  0  0  0  0  0  0  0
    0.7500  -11.6913    0.0000 C   0  0  0  0  0  0  0  0  0  0  0  0
    1.5000  -12.9904    0.0000 C   0  0  0  0  0  0  0  0  0  0  0  0
    3.0000  -12.9904    0.0000 C   0  0  0  0  0  0  0  0  0  0  0  0
    3.7500  -14.2894    0.0000 C   0  0  0  0  0  0  0  0  0  0  0  0
    3.0000  -15.5885    0.0000 C   0  0  0  0  0  0  0  0  0  0  0  0
    3.7500  -16.8875    0.0000 C   0  0  0  0  0  0  0  0  0  0  0  0
    5.2500  -16.8875    0.0000 C   0  0  0  0  0  0  0  0  0  0  0  0
    6.0000  -15.5885    0.0000 C   0  0  0  0  0  0  0  0  0  0  0  0
    5.2500  -14.2894    0.0000 N   0  0  0  0  0  0  0  0  0  0  0  0
    3.7500  -11.6913    0.0000 C   0  0  0  0  0  0  0  0  0  0  0  0
    3.0000  -10.3923    0.0000 C   0  0  0  0  0  0  0  0  0  0  0  0
    3.0000   -7.7942    0.0000 N   0  0  0  0  0  0  0  0  0  0  0  0
    3.7500   -6.4952    0.0000 C   0  0  0  0  0  0  0  0  0  0  0  0
    3.0000   -5.1962    0.0000 O   0  0  0  0  0  0  0  0  0  0  0  0
    5.2500   -6.4952    0.0000 C   0  0  0  0  0  0  0  0  0  0  0  0
    6.0000   -7.7942    0.0000 N   0  0  0  0  0  0  0  0  0  0  0  0
    7.5000   -7.7942    0.0000 C   0  0  0  0  0  0  0  0  0  0  0  0
    8.2500   -6.4952    0.0000 O   0  0  0  0  0  0  0  0  0  0  0  0
    8.2500   -9.0933    0.0000 O   0  0  0  0  0  0  0  0  0  0  0  0
    9.7500   -9.0933    0.0000 C   0  0  0  0  0  0  0  0  0  0  0  0
    6.0000   -5.1962    0.0000 C   0  0  0  0  0  0  0  0  0  0  0  0
    7.2990   -5.9462    0.0000 C   0  0  0  0  0  0  0  0  0  0  0  0
    4.7010   -4.4462    0.0000 C   0  0  0  0  0  0  0  0  0  0  0  0
    6.7500   -3.8971    0.0000 C   0  0  0  0  0  0  0  0  0  0  0  0
    3.0000   -2.5981    0.0000 C   0  0  0  0  0  0  0  0  0  0  0  0
    3.0000   -1.0981    0.0000 C   0  0  0  0  0  0  0  0  0  0  0  0
    3.0000   -4.0981    0.0000 C   0  0  0  0  0  0  0  0  0  0  0  0
    4.5000   -2.5981    0.0000 C   0  0  0  0  0  0  0  0  0  0  0  0
  1  2  1  0
  2  3  1  0
  3  4  2  0
  3  5  1  0
  5  6  1  0
  6  7  1  0
  7  8  2  0
  7  9  1  0
  9 10  1  0
 10 11  1  0
 11 12  1  0
 12 13  2  0
 13 14  1  0
 14 15  2  0
 15 16  1  0
 16 17  2  0
 10 18  1  0
 18 19  1  0
 18 20  1  0
 20 21  1  0
 21 22  1  0
 22 23  1  0
 23 24  2  0
 24 25  1  0
 25 26  2  0
 26 27  1  0
 27 28  2  0
 28 29  1  0
 29 30  2  0
 30 31  1  0
 31 32  2  0
 26 33  1  0
 33 34  2  0
 21 35  1  0
 35 36  1  0
 36 37  2  0
 36 38  1  0
 38 39  1  0
 39 40  1  0
 40 41  2  0
 40 42  1  0
 42 43  1  0
 38 44  1  0
 44 45  1  0
 44 46  1  0
 44 47  1  0
  6 48  1  0
 48 49  1  0
 48 50  1  0
 48 51  1  0
 17 12  1  0
 34 23  1  0
 32 27  1  0
M  END
>  <Title>  (44) 
idABSNgen0

$$$$

     RDKit          2D

 38 41  0  0  0  0  0  0  0  0999 V2000
   -6.4140   12.3558    0.0000 C   0  0  0  0  0  0  0  0  0  0  0  0
   -5.6640   11.0568    0.0000 C   0  0  0  0  0  0  0  0  0  0  0  0
   -4.1640   11.0568    0.0000 C   0  0  0  0  0  0  0  0  0  0  0  0
   -6.4140    9.7578    0.0000 C   0  0  0  0  0  0  0  0  0  0  0  0
   -5.6640    8.4587    0.0000 N   0  0  0  0  0  0  0  0  0  0  0  0
   -6.4140    7.1597    0.0000 C   0  0  0  0  0  0  0  0  0  0  0  0
   -5.6640    5.8606    0.0000 C   0  0  0  0  0  0  0  0  0  0  0  0
   -4.1640    5.8606    0.0000 O   0  0  0  0  0  0  0  0  0  0  0  0
   -6.4140    4.5616    0.0000 C   0  0  0  0  0  0  0  0  0  0  0  0
   -7.9140    4.5616    0.0000 C   0  0  0  0  0  0  0  0  0  0  0  0
   -8.6640    5.8606    0.0000 C   0  0  0  0  0  0  0  0  0  0  0  0
   -7.9140    7.1597    0.0000 C   0  0  0  0  0  0  0  0  0  0  0  0
   -8.6640    8.4587    0.0000 C   0  0  0  0  0  0  0  0  0  0  0  0
  -10.1640    8.4587    0.0000 C   0  0  0  0  0  0  0  0  0  0  0  0
  -10.9140    7.1597    0.0000 C   0  0  0  0  0  0  0  0  0  0  0  0
  -10.1640    5.8606    0.0000 C   0  0  0  0  0  0  0  0  0  0  0  0
   -5.6640    3.2626    0.0000 N   0  0  0  0  0  0  0  0  0  0  0  0
   -4.1640    3.2626    0.0000 C   0  0  0  0  0  0  0  0  0  0  0  0
   -3.4140    4.5616    0.0000 O   0  0  0  0  0  0  0  0  0  0  0  0
   -3.4140    1.9635    0.0000 O   0  0  0  0  0  0  0  0  0  0  0  0
   -1.9140    1.9635    0.0000 C   0  0  0  0  0  0  0  0  0  0  0  0
   -1.0323    3.1771    0.0000 C   0  0  0  0  0  0  0  0  0  0  0  0
    0.3943    2.7135    0.0000 O   0  0  0  0  0  0  0  0  0  0  0  0
    0.3943    1.2135    0.0000 C   0  0  0  0  0  0  0  0  0  0  0  0
    1.2760    0.0000    0.0000 O   0  0  0  0  0  0  0  0  0  0  0  0
    0.3943   -1.2135    0.0000 C   0  0  0  0  0  0  0  0  0  0  0  0
   -1.0323   -0.7500    0.0000 C   0  0  0  0  0  0  0  0  0  0  0  0
   -1.0323    0.7500    0.0000 C   0  0  0  0  0  0  0  0  0  0  0  0
   -4.1640    8.4587    0.0000 S   0  0  0  0  0  0  0  0  0  0  0  0
   -4.1640    6.9587    0.0000 O   0  0  0  0  0  0  0  0  0  0  0  0
   -4.1640    9.9587    0.0000 O   0  0  0  0  0  0  0  0  0  0  0  0
   -2.6640    8.4587    0.0000 C   0  0  0  0  0  0  0  0  0  0  0  0
   -1.9140    7.1597    0.0000 C   0  0  0  0  0  0  0  0  0  0  0  0
   -0.4140    7.1597    0.0000 C   0  0  0  0  0  0  0  0  0  0  0  0
    0.3360    8.4587    0.0000 C   0  0  0  0  0  0  0  0  0  0  0  0
    1.8360    8.4587    0.0000 N   0  0  0  0  0  0  0  0  0  0  0  0
   -0.4140    9.7578    0.0000 C   0  0  0  0  0  0  0  0  0  0  0  0
   -1.9140    9.7578    0.0000 C   0  0  0  0  0  0  0  0  0  0  0  0
  1  2  1  0
  2  3  1  0
  2  4  1  0
  4  5  1  0
  5  6  1  0
  6  7  1  0
  7  8  1  0
  7  9  1  0
  9 10  1  0
 10 11  1  0
 11 12  2  0
 12 13  1  0
 13 14  2  0
 14 15  1  0
 15 16  2  0
  9 17  1  0
 17 18  1  0
 18 19  2  0
 18 20  1  0
 20 21  1  0
 21 22  1  0
 22 23  1  0
 23 24  1  0
 24 25  1  0
 25 26  1  0
 26 27  1  0
 27 28  1  0
  5 29  1  0
 29 30  2  0
 29 31  2  0
 29 32  1  0
 32 33  2  0
 33 34  1  0
 34 35  2  0
 35 36  1  0
 35 37  1  0
 37 38  2  0
 16 11  1  0
 28 21  1  0
 38 32  1  0
 28 24  1  0
M  END
>  <Title>  (45) 
idABSKgen0

$$$$

     RDKit          2D

 40 43  0  0  0  0  0  0  0  0999 V2000
    5.2500  -11.6913    0.0000 C   0  0  0  0  0  0  0  0  0  0  0  0
    3.7500  -11.6913    0.0000 C   0  0  0  0  0  0  0  0  0  0  0  0
    3.0000  -12.9904    0.0000 C   0  0  0  0  0  0  0  0  0  0  0  0
    3.7500  -14.2894    0.0000 O   0  0  0  0  0  0  0  0  0  0  0  0
    1.5000  -12.9904    0.0000 C   0  0  0  0  0  0  0  0  0  0  0  0
    0.7500  -11.6913    0.0000 C   0  0  0  0  0  0  0  0  0  0  0  0
    1.5000  -10.3923    0.0000 C   0  0  0  0  0  0  0  0  0  0  0  0
    3.0000  -10.3923    0.0000 C   0  0  0  0  0  0  0  0  0  0  0  0
    3.7500   -9.0933    0.0000 C   0  0  0  0  0  0  0  0  0  0  0  0
    5.2500   -9.0933    0.0000 O   0  0  0  0  0  0  0  0  0  0  0  0
    3.0000   -7.7942    0.0000 N   0  0  0  0  0  0  0  0  0  0  0  0
    3.7500   -6.4952    0.0000 C   0  0  0  0  0  0  0  0  0  0  0  0
    5.2500   -6.4952    0.0000 C   0  0  0  0  0  0  0  0  0  0  0  0
    6.0000   -7.7942    0.0000 S   0  0  0  0  0  0  0  0  0  0  0  0
    7.5000   -7.7942    0.0000 C   0  0  0  0  0  0  0  0  0  0  0  0
    8.2500   -9.0933    0.0000 C   0  0  0  0  0  0  0  0  0  0  0  0
    9.7500   -9.0933    0.0000 C   0  0  0  0  0  0  0  0  0  0  0  0
   10.5000   -7.7942    0.0000 C   0  0  0  0  0  0  0  0  0  0  0  0
    9.7500   -6.4952    0.0000 C   0  0  0  0  0  0  0  0  0  0  0  0
    8.2500   -6.4952    0.0000 C   0  0  0  0  0  0  0  0  0  0  0  0
    3.0000   -5.1962    0.0000 C   0  0  0  0  0  0  0  0  0  0  0  0
    3.7500   -3.8971    0.0000 O   0  0  0  0  0  0  0  0  0  0  0  0
    1.5000   -5.1962    0.0000 C   0  0  0  0  0  0  0  0  0  0  0  0
    0.7500   -3.8971    0.0000 N   0  0  0  0  0  0  0  0  0  0  0  0
    1.5000   -2.5981    0.0000 C   0  0  0  0  0  0  0  0  0  0  0  0
    0.7500   -1.2990    0.0000 C   0  0  0  0  0  0  0  0  0  0  0  0
    1.5000    0.0000    0.0000 C   0  0  0  0  0  0  0  0  0  0  0  0
    0.7500    1.2990    0.0000 C   0  0  0  0  0  0  0  0  0  0  0  0
   -0.7500    1.2990    0.0000 C   0  0  0  0  0  0  0  0  0  0  0  0
   -1.5000    0.0000    0.0000 C   0  0  0  0  0  0  0  0  0  0  0  0
   -0.7500   -1.2990    0.0000 C   0  0  0  0  0  0  0  0  0  0  0  0
   -1.5000   -2.5981    0.0000 C   0  0  0  0  0  0  0  0  0  0  0  0
   -0.7500   -3.8971    0.0000 C   0  0  0  0  0  0  0  0  0  0  0  0
   -1.5000   -5.1962    0.0000 C   0  0  0  0  0  0  0  0  0  0  0  0
   -0.7500   -6.4952    0.0000 O   0  0  0  0  0  0  0  0  0  0  0  0
   -3.0000   -5.1962    0.0000 N   0  0  0  0  0  0  0  0  0  0  0  0
   -3.7500   -6.4952    0.0000 C   0  0  0  0  0  0  0  0  0  0  0  0
   -5.0490   -5.7452    0.0000 C   0  0  0  0  0  0  0  0  0  0  0  0
   -2.4510   -7.2452    0.0000 C   0  0  0  0  0  0  0  0  0  0  0  0
   -4.5000   -7.7942    0.0000 C   0  0  0  0  0  0  0  0  0  0  0  0
  1  2  1  0
  2  3  2  0
  3  4  1  0
  3  5  1  0
  5  6  2  0
  6  7  1  0
  7  8  2  0
  8  9  1  0
  9 10  2  0
  9 11  1  0
 11 12  1  0
 12 13  1  0
 13 14  1  0
 14 15  1  0
 15 16  2  0
 16 17  1  0
 17 18  2  0
 18 19  1  0
 19 20  2  0
 12 21  1  0
 21 22  1  0
 21 23  1  0
 23 24  1  0
 24 25  1  0
 25 26  1  0
 26 27  1  0
 27 28  1  0
 28 29  1  0
 29 30  1  0
 30 31  1  0
 31 32  1  0
 32 33  1  0
 33 34  1  0
 34 35  2  0
 34 36  1  0
 36 37  1  0
 37 38  1  0
 37 39  1  0
 37 40  1  0
  8  2  1  0
 20 15  1  0
 33 24  1  0
 31 26  1  0
M  END
>  <Title>  (46) 
idABSLgen0

$$$$

     RDKit          2D

 49 52  0  0  0  0  0  0  0  0999 V2000
   -8.3159   15.3558    0.0000 C   0  0  0  0  0  0  0  0  0  0  0  0
   -9.6149   14.6058    0.0000 C   0  0  0  0  0  0  0  0  0  0  0  0
   -9.6149   13.1058    0.0000 O   0  0  0  0  0  0  0  0  0  0  0  0
  -10.9140   12.3558    0.0000 P   0  0  0  0  0  0  0  0  0  0  0  0
  -11.6640   13.6549    0.0000 O   0  0  0  0  0  0  0  0  0  0  0  0
  -10.1640   11.0568    0.0000 C   0  0  0  0  0  0  0  0  0  0  0  0
  -10.9140    9.7578    0.0000 O   0  0  0  0  0  0  0  0  0  0  0  0
  -10.1640    8.4587    0.0000 C   0  0  0  0  0  0  0  0  0  0  0  0
   -8.6640    8.4587    0.0000 C   0  0  0  0  0  0  0  0  0  0  0  0
   -7.9140    7.1597    0.0000 C   0  0  0  0  0  0  0  0  0  0  0  0
   -8.6640    5.8606    0.0000 C   0  0  0  0  0  0  0  0  0  0  0  0
   -7.9140    4.5616    0.0000 C   0  0  0  0  0  0  0  0  0  0  0  0
   -6.4140    4.5616    0.0000 C   0  0  0  0  0  0  0  0  0  0  0  0
   -5.6640    3.2626    0.0000 N   0  0  0  0  0  0  0  0  0  0  0  0
   -4.1640    3.2626    0.0000 C   0  0  0  0  0  0  0  0  0  0  0  0
   -3.4140    4.5616    0.0000 O   0  0  0  0  0  0  0  0  0  0  0  0
   -3.4140    1.9635    0.0000 O   0  0  0  0  0  0  0  0  0  0  0  0
   -1.9140    1.9635    0.0000 C   0  0  0  0  0  0  0  0  0  0  0  0
   -1.0323    3.1771    0.0000 C   0  0  0  0  0  0  0  0  0  0  0  0
    0.3943    2.7135    0.0000 O   0  0  0  0  0  0  0  0  0  0  0  0
    0.3943    1.2135    0.0000 C   0  0  0  0  0  0  0  0  0  0  0  0
    1.2760    0.0000    0.0000 O   0  0  0  0  0  0  0  0  0  0  0  0
    0.3943   -1.2135    0.0000 C   0  0  0  0  0  0  0  0  0  0  0  0
   -1.0323   -0.7500    0.0000 C   0  0  0  0  0  0  0  0  0  0  0  0
   -1.0323    0.7500    0.0000 C   0  0  0  0  0  0  0  0  0  0  0  0
   -5.6640    5.8606    0.0000 C   0  0  0  0  0  0  0  0  0  0  0  0
   -4.1640    5.8606    0.0000 O   0  0  0  0  0  0  0  0  0  0  0  0
   -6.4140    7.1597    0.0000 C   0  0  0  0  0  0  0  0  0  0  0  0
   -5.6640    8.4587    0.0000 N   0  0  0  0  0  0  0  0  0  0  0  0
   -6.4140    9.7578    0.0000 C   0  0  0  0  0  0  0  0  0  0  0  0
   -5.6640   11.0568    0.0000 C   0  0  0  0  0  0  0  0  0  0  0  0
   -6.4140   12.3558    0.0000 C   0  0  0  0  0  0  0  0  0  0  0  0
   -4.1640   11.0568    0.0000 C   0  0  0  0  0  0  0  0  0  0  0  0
   -4.1640    8.4587    0.0000 S   0  0  0  0  0  0  0  0  0  0  0  0
   -4.1640    6.9587    0.0000 O   0  0  0  0  0  0  0  0  0  0  0  0
   -4.1640    9.9587    0.0000 O   0  0  0  0  0  0  0  0  0  0  0  0
   -2.6640    8.4587    0.0000 C   0  0  0  0  0  0  0  0  0  0  0  0
   -1.9140    7.1597    0.0000 C   0  0  0  0  0  0  0  0  0  0  0  0
   -0.4140    7.1597    0.0000 C   0  0  0  0  0  0  0  0  0  0  0  0
    0.3360    8.4587    0.0000 C   0  0  0  0  0  0  0  0  0  0  0  0
    1.8360    8.4587    0.0000 O   0  0  0  0  0  0  0  0  0  0  0  0
    2.5860    7.1597    0.0000 C   0  0  0  0  0  0  0  0  0  0  0  0
   -0.4140    9.7578    0.0000 C   0  0  0  0  0  0  0  0  0  0  0  0
   -1.9140    9.7578    0.0000 C   0  0  0  0  0  0  0  0  0  0  0  0
  -10.1640    5.8606    0.0000 C   0  0  0  0  0  0  0  0  0  0  0  0
  -10.9140    7.1597    0.0000 C   0  0  0  0  0  0  0  0  0  0  0  0
  -12.2130   11.6058    0.0000 O   0  0  0  0  0  0  0  0  0  0  0  0
  -13.5120   12.3558    0.0000 C   0  0  0  0  0  0  0  0  0  0  0  0
  -14.8111   11.6058    0.0000 C   0  0  0  0  0  0  0  0  0  0  0  0
  1  2  1  0
  2  3  1  0
  3  4  1  0
  4  5  2  0
  4  6  1  0
  6  7  1  0
  7  8  1  0
  8  9  2  0
  9 10  1  0
 10 11  2  0
 11 12  1  0
 12 13  1  0
 13 14  1  0
 14 15  1  0
 15 16  2  0
 15 17  1  0
 17 18  1  0
 18 19  1  0
 19 20  1  0
 20 21  1  0
 21 22  1  0
 22 23  1  0
 23 24  1  0
 24 25  1  0
 13 26  1  0
 26 27  1  0
 26 28  1  0
 28 29  1  0
 29 30  1  0
 30 31  1  0
 31 32  1  0
 31 33  1  0
 29 34  1  0
 34 35  2  0
 34 36  2  0
 34 37  1  0
 37 38  2  0
 38 39  1  0
 39 40  2  0
 40 41  1  0
 41 42  1  0
 40 43  1  0
 43 44  2  0
 11 45  1  0
 45 46  2  0
  4 47  1  0
 47 48  1  0
 48 49  1  0
 46  8  1  0
 25 18  1  0
 44 37  1  0
 25 21  1  0
M  END
>  <Title>  (47) 
idABSSgen0

$$$$

     RDKit          2D

 42 45  0  0  0  0  0  0  0  0999 V2000
    5.2077   -3.7808    0.0000 C   0  0  0  0  0  0  0  0  0  0  0  0
    4.0586   -4.7450    0.0000 C   0  0  0  0  0  0  0  0  0  0  0  0
    2.6491   -4.2320    0.0000 C   0  0  0  0  0  0  0  0  0  0  0  0
    1.5000   -5.1962    0.0000 C   0  0  0  0  0  0  0  0  0  0  0  0
    0.7500   -3.8971    0.0000 C   0  0  0  0  0  0  0  0  0  0  0  0
    1.5000   -2.5981    0.0000 C   0  0  0  0  0  0  0  0  0  0  0  0
    0.7500   -1.2990    0.0000 C   0  0  0  0  0  0  0  0  0  0  0  0
    1.5000    0.0000    0.0000 C   0  0  0  0  0  0  0  0  0  0  0  0
    0.7500    1.2990    0.0000 C   0  0  0  0  0  0  0  0  0  0  0  0
   -0.7500    1.2990    0.0000 C   0  0  0  0  0  0  0  0  0  0  0  0
   -1.5000    0.0000    0.0000 C   0  0  0  0  0  0  0  0  0  0  0  0
   -0.7500   -1.2990    0.0000 C   0  0  0  0  0  0  0  0  0  0  0  0
    0.0905   -5.7092    0.0000 C   0  0  0  0  0  0  0  0  0  0  0  0
   -0.1700   -7.1864    0.0000 C   0  0  0  0  0  0  0  0  0  0  0  0
   -1.5796   -7.6994    0.0000 O   0  0  0  0  0  0  0  0  0  0  0  0
    0.9791   -8.1506    0.0000 C   0  0  0  0  0  0  0  0  0  0  0  0
    0.7186   -9.6278    0.0000 C   0  0  0  0  0  0  0  0  0  0  0  0
    1.8676  -10.5920    0.0000 C   0  0  0  0  0  0  0  0  0  0  0  0
    1.6072  -12.0692    0.0000 C   0  0  0  0  0  0  0  0  0  0  0  0
   -0.6910  -10.1408    0.0000 C   0  0  0  0  0  0  0  0  0  0  0  0
   -1.8400   -9.1766    0.0000 C   0  0  0  0  0  0  0  0  0  0  0  0
   -3.2496   -9.6897    0.0000 C   0  0  0  0  0  0  0  0  0  0  0  0
   -3.5100  -11.1669    0.0000 C   0  0  0  0  0  0  0  0  0  0  0  0
   -2.3610  -12.1311    0.0000 C   0  0  0  0  0  0  0  0  0  0  0  0
   -2.6214  -13.6083    0.0000 N   0  0  0  0  0  0  0  0  0  0  0  0
   -4.0310  -14.1213    0.0000 S   0  0  0  0  0  0  0  0  0  0  0  0
   -4.5440  -12.7118    0.0000 O   0  0  0  0  0  0  0  0  0  0  0  0
   -3.5179  -15.5308    0.0000 O   0  0  0  0  0  0  0  0  0  0  0  0
   -5.4405  -14.6343    0.0000 C   0  0  0  0  0  0  0  0  0  0  0  0
   -6.5896  -13.6702    0.0000 C   0  0  0  0  0  0  0  0  0  0  0  0
   -7.9991  -14.1832    0.0000 C   0  0  0  0  0  0  0  0  0  0  0  0
   -8.2596  -15.6604    0.0000 C   0  0  0  0  0  0  0  0  0  0  0  0
   -9.6691  -16.1734    0.0000 C   0  0  0  0  0  0  0  0  0  0  0  0
  -11.0787  -16.6865    0.0000 F   0  0  0  0  0  0  0  0  0  0  0  0
  -10.1822  -14.7639    0.0000 F   0  0  0  0  0  0  0  0  0  0  0  0
   -9.1561  -17.5830    0.0000 F   0  0  0  0  0  0  0  0  0  0  0  0
   -7.1105  -16.6246    0.0000 C   0  0  0  0  0  0  0  0  0  0  0  0
   -5.7010  -16.1115    0.0000 N   0  0  0  0  0  0  0  0  0  0  0  0
   -0.9514  -11.6180    0.0000 C   0  0  0  0  0  0  0  0  0  0  0  0
    2.3886   -7.6375    0.0000 C   0  0  0  0  0  0  0  0  0  0  0  0
    3.5377   -8.6017    0.0000 O   0  0  0  0  0  0  0  0  0  0  0  0
    2.6491   -6.1603    0.0000 O   0  0  0  0  0  0  0  0  0  0  0  0
  1  2  1  0
  2  3  1  0
  3  4  1  0
  4  5  1  0
  5  6  1  0
  6  7  1  0
  7  8  2  0
  8  9  1  0
  9 10  2  0
 10 11  1  0
 11 12  2  0
  4 13  1  0
 13 14  1  0
 14 15  1  0
 14 16  2  0
 16 17  1  0
 17 18  1  0
 18 19  1  0
 17 20  1  0
 20 21  2  0
 21 22  1  0
 22 23  2  0
 23 24  1  0
 24 25  1  0
 25 26  1  0
 26 27  2  0
 26 28  2  0
 26 29  1  0
 29 30  2  0
 30 31  1  0
 31 32  2  0
 32 33  1  0
 33 34  1  0
 33 35  1  0
 33 36  1  0
 32 37  1  0
 37 38  2  0
 24 39  2  0
 16 40  1  0
 40 41  2  0
 40 42  1  0
 42  4  1  0
 12  7  1  0
 39 20  1  0
 38 29  1  0
M  END
>  <Title>  (48) 
idABSPgen0

$$$$

     RDKit          2D

 45 49  0  0  0  0  0  0  0  0999 V2000
   12.5341    1.2141    0.0000 C   0  0  0  0  0  0  0  0  0  0  0  0
   11.0669    0.9023    0.0000 C   0  0  0  0  0  0  0  0  0  0  0  0
    9.5996    0.5904    0.0000 C   0  0  0  0  0  0  0  0  0  0  0  0
   10.7550    2.3695    0.0000 C   0  0  0  0  0  0  0  0  0  0  0  0
   11.3787   -0.5649    0.0000 N   0  0  0  0  0  0  0  0  0  0  0  0
   10.2640   -1.5686    0.0000 C   0  0  0  0  0  0  0  0  0  0  0  0
    8.8374   -1.1051    0.0000 O   0  0  0  0  0  0  0  0  0  0  0  0
   10.5759   -3.0359    0.0000 C   0  0  0  0  0  0  0  0  0  0  0  0
   12.0025   -3.4994    0.0000 C   0  0  0  0  0  0  0  0  0  0  0  0
   12.3143   -4.9666    0.0000 N   0  0  0  0  0  0  0  0  0  0  0  0
   13.7409   -5.4301    0.0000 C   0  0  0  0  0  0  0  0  0  0  0  0
   14.0528   -6.8974    0.0000 C   0  0  0  0  0  0  0  0  0  0  0  0
   12.9381   -7.9010    0.0000 C   0  0  0  0  0  0  0  0  0  0  0  0
   13.2499   -9.3683    0.0000 C   0  0  0  0  0  0  0  0  0  0  0  0
   14.6765   -9.8318    0.0000 C   0  0  0  0  0  0  0  0  0  0  0  0
   15.7912   -8.8281    0.0000 N   0  0  0  0  0  0  0  0  0  0  0  0
   15.4794   -7.3609    0.0000 C   0  0  0  0  0  0  0  0  0  0  0  0
   11.1996   -5.9703    0.0000 C   0  0  0  0  0  0  0  0  0  0  0  0
    9.7730   -5.5068    0.0000 C   0  0  0  0  0  0  0  0  0  0  0  0
    9.4612   -4.0396    0.0000 N   0  0  0  0  0  0  0  0  0  0  0  0
    8.0346   -3.5760    0.0000 C   0  0  0  0  0  0  0  0  0  0  0  0
    6.9199   -4.5797    0.0000 C   0  0  0  0  0  0  0  0  0  0  0  0
    7.2317   -6.0469    0.0000 O   0  0  0  0  0  0  0  0  0  0  0  0
    5.4933   -4.1162    0.0000 C   0  0  0  0  0  0  0  0  0  0  0  0
    4.3786   -5.1199    0.0000 C   0  0  0  0  0  0  0  0  0  0  0  0
    4.6904   -6.5871    0.0000 C   0  0  0  0  0  0  0  0  0  0  0  0
    3.5757   -7.5908    0.0000 C   0  0  0  0  0  0  0  0  0  0  0  0
    2.1491   -7.1273    0.0000 C   0  0  0  0  0  0  0  0  0  0  0  0
    1.0344   -8.1310    0.0000 C   0  0  0  0  0  0  0  0  0  0  0  0
    1.3463   -9.5982    0.0000 C   0  0  0  0  0  0  0  0  0  0  0  0
    2.7729  -10.0617    0.0000 C   0  0  0  0  0  0  0  0  0  0  0  0
    3.8876   -9.0580    0.0000 C   0  0  0  0  0  0  0  0  0  0  0  0
    2.9520   -4.6564    0.0000 C   0  0  0  0  0  0  0  0  0  0  0  0
    1.8373   -5.6601    0.0000 O   0  0  0  0  0  0  0  0  0  0  0  0
    2.6401   -3.1891    0.0000 N   0  0  0  0  0  0  0  0  0  0  0  0
    1.2135   -2.7256    0.0000 C   0  0  0  0  0  0  0  0  0  0  0  0
    0.7500   -1.2990    0.0000 C   0  0  0  0  0  0  0  0  0  0  0  0
    1.5000    0.0000    0.0000 C   0  0  0  0  0  0  0  0  0  0  0  0
    0.7500    1.2990    0.0000 C   0  0  0  0  0  0  0  0  0  0  0  0
   -0.7500    1.2990    0.0000 C   0  0  0  0  0  0  0  0  0  0  0  0
   -1.5000    0.0000    0.0000 C   0  0  0  0  0  0  0  0  0  0  0  0
   -0.7500   -1.2990    0.0000 C   0  0  0  0  0  0  0  0  0  0  0  0
   -1.2135   -2.7256    0.0000 C   0  0  0  0  0  0  0  0  0  0  0  0
    0.0000   -3.6073    0.0000 C   0  0  0  0  0  0  0  0  0  0  0  0
    0.0000   -5.1073    0.0000 O   0  0  0  0  0  0  0  0  0  0  0  0
  1  2  1  0
  2  3  1  0
  2  4  1  0
  2  5  1  0
  5  6  1  0
  6  7  2  0
  6  8  1  0
  8  9  1  0
  9 10  1  0
 10 11  1  0
 11 12  1  0
 12 13  2  0
 13 14  1  0
 14 15  2  0
 15 16  1  0
 16 17  2  0
 10 18  1  0
 18 19  1  0
 19 20  1  0
 20 21  1  0
 21 22  1  0
 22 23  1  0
 22 24  1  0
 24 25  1  0
 25 26  1  0
 26 27  1  0
 27 28  2  0
 28 29  1  0
 29 30  2  0
 30 31  1  0
 31 32  2  0
 25 33  1  0
 33 34  2  0
 33 35  1  0
 35 36  1  0
 36 37  1  0
 37 38  2  0
 38 39  1  0
 39 40  2  0
 40 41  1  0
 41 42  2  0
 42 43  1  0
 43 44  1  0
 44 45  1  0
 20  8  1  0
 32 27  1  0
 44 36  1  0
 17 12  1  0
 42 37  1  0
M  END
>  <Title>  (49) 
idABSRgen0

$$$$

     RDKit          2D

 44 46  0  0  0  0  0  0  0  0999 V2000
    6.7500  -11.6913    0.0000 C   0  0  0  0  0  0  0  0  0  0  0  0
    6.0000  -12.9904    0.0000 O   0  0  0  0  0  0  0  0  0  0  0  0
    4.5000  -12.9904    0.0000 C   0  0  0  0  0  0  0  0  0  0  0  0
    3.7500  -11.6913    0.0000 O   0  0  0  0  0  0  0  0  0  0  0  0
    3.7500  -14.2894    0.0000 N   0  0  0  0  0  0  0  0  0  0  0  0
    2.2500  -14.2894    0.0000 C   0  0  0  0  0  0  0  0  0  0  0  0
    1.5000  -12.9904    0.0000 C   0  0  0  0  0  0  0  0  0  0  0  0
   -0.0000  -12.9904    0.0000 O   0  0  0  0  0  0  0  0  0  0  0  0
    2.2500  -11.6913    0.0000 N   0  0  0  0  0  0  0  0  0  0  0  0
    1.5000  -10.3923    0.0000 C   0  0  0  0  0  0  0  0  0  0  0  0
    2.2500   -9.0933    0.0000 C   0  0  0  0  0  0  0  0  0  0  0  0
    1.5000   -7.7942    0.0000 C   0  0  0  0  0  0  0  0  0  0  0  0
    2.2500   -6.4952    0.0000 C   0  0  0  0  0  0  0  0  0  0  0  0
    1.5000   -5.1962    0.0000 C   0  0  0  0  0  0  0  0  0  0  0  0
   -0.0000   -5.1962    0.0000 C   0  0  0  0  0  0  0  0  0  0  0  0
   -0.7500   -6.4952    0.0000 O   0  0  0  0  0  0  0  0  0  0  0  0
    2.2500   -3.8971    0.0000 N   0  0  0  0  0  0  0  0  0  0  0  0
    3.7500   -3.8971    0.0000 C   0  0  0  0  0  0  0  0  0  0  0  0
    4.5000   -5.1962    0.0000 C   0  0  0  0  0  0  0  0  0  0  0  0
    6.0000   -5.1962    0.0000 C   0  0  0  0  0  0  0  0  0  0  0  0
    3.7500   -6.4952    0.0000 C   0  0  0  0  0  0  0  0  0  0  0  0
    1.5000   -2.5981    0.0000 S   0  0  0  0  0  0  0  0  0  0  0  0
    0.2010   -3.3481    0.0000 O   0  0  0  0  0  0  0  0  0  0  0  0
    2.7990   -1.8481    0.0000 O   0  0  0  0  0  0  0  0  0  0  0  0
    0.7500   -1.2990    0.0000 C   0  0  0  0  0  0  0  0  0  0  0  0
    1.5000    0.0000    0.0000 C   0  0  0  0  0  0  0  0  0  0  0  0
    0.7500    1.2990    0.0000 C   0  0  0  0  0  0  0  0  0  0  0  0
   -0.7500    1.2990    0.0000 C   0  0  0  0  0  0  0  0  0  0  0  0
   -1.5000    2.5981    0.0000 N   0  0  0  0  0  0  0  0  0  0  0  0
   -1.5000    0.0000    0.0000 C   0  0  0  0  0  0  0  0  0  0  0  0
   -0.7500   -1.2990    0.0000 C   0  0  0  0  0  0  0  0  0  0  0  0
    1.5000  -15.5885    0.0000 C   0  0  0  0  0  0  0  0  0  0  0  0
    0.0000  -15.5885    0.0000 C   0  0  0  0  0  0  0  0  0  0  0  0
   -0.7500  -16.8875    0.0000 C   0  0  0  0  0  0  0  0  0  0  0  0
   -2.2500  -16.8875    0.0000 C   0  0  0  0  0  0  0  0  0  0  0  0
   -3.0000  -15.5885    0.0000 C   0  0  0  0  0  0  0  0  0  0  0  0
   -2.2500  -14.2894    0.0000 C   0  0  0  0  0  0  0  0  0  0  0  0
   -0.7500  -14.2894    0.0000 C   0  0  0  0  0  0  0  0  0  0  0  0
    2.2500  -16.8875    0.0000 C   0  0  0  0  0  0  0  0  0  0  0  0
    3.7500  -16.8875    0.0000 C   0  0  0  0  0  0  0  0  0  0  0  0
    4.5000  -18.1865    0.0000 C   0  0  0  0  0  0  0  0  0  0  0  0
    3.7500  -19.4856    0.0000 C   0  0  0  0  0  0  0  0  0  0  0  0
    2.2500  -19.4856    0.0000 C   0  0  0  0  0  0  0  0  0  0  0  0
    1.5000  -18.1865    0.0000 C   0  0  0  0  0  0  0  0  0  0  0  0
  1  2  1  0
  2  3  1  0
  3  4  2  0
  3  5  1  0
  5  6  1  0
  6  7  1  0
  7  8  2  0
  7  9  1  0
  9 10  1  0
 10 11  1  0
 11 12  1  0
 12 13  1  0
 13 14  1  0
 14 15  1  0
 15 16  1  0
 14 17  1  0
 17 18  1  0
 18 19  1  0
 19 20  1  0
 19 21  1  0
 17 22  1  0
 22 23  2  0
 22 24  2  0
 22 25  1  0
 25 26  2  0
 26 27  1  0
 27 28  2  0
 28 29  1  0
 28 30  1  0
 30 31  2  0
  6 32  1  0
 32 33  1  0
 33 34  2  0
 34 35  1  0
 35 36  2  0
 36 37  1  0
 37 38  2  0
 32 39  1  0
 39 40  2  0
 40 41  1  0
 41 42  2  0
 42 43  1  0
 43 44  2  0
 31 25  1  0
 38 33  1  0
 44 39  1  0
M  END
>  <Title>  (50) 
idABSTgen0

$$$$

     RDKit          2D

 35 37  0  0  0  0  0  0  0  0999 V2000
    0.7500  -11.6913    0.0000 C   0  0  0  0  0  0  0  0  0  0  0  0
    1.5000  -10.3923    0.0000 C   0  0  0  0  0  0  0  0  0  0  0  0
    3.0000  -10.3923    0.0000 C   0  0  0  0  0  0  0  0  0  0  0  0
    0.7500   -9.0933    0.0000 C   0  0  0  0  0  0  0  0  0  0  0  0
    1.5000   -7.7942    0.0000 N   0  0  0  0  0  0  0  0  0  0  0  0
    0.7500   -6.4952    0.0000 C   0  0  0  0  0  0  0  0  0  0  0  0
    1.5000   -5.1962    0.0000 C   0  0  0  0  0  0  0  0  0  0  0  0
    3.0000   -5.1962    0.0000 O   0  0  0  0  0  0  0  0  0  0  0  0
    0.7500   -3.8971    0.0000 C   0  0  0  0  0  0  0  0  0  0  0  0
    1.5000   -2.5981    0.0000 C   0  0  0  0  0  0  0  0  0  0  0  0
    0.7500   -1.2990    0.0000 C   0  0  0  0  0  0  0  0  0  0  0  0
    1.5000    0.0000    0.0000 C   0  0  0  0  0  0  0  0  0  0  0  0
    0.7500    1.2990    0.0000 C   0  0  0  0  0  0  0  0  0  0  0  0
   -0.7500    1.2990    0.0000 C   0  0  0  0  0  0  0  0  0  0  0  0
   -1.5000    0.0000    0.0000 C   0  0  0  0  0  0  0  0  0  0  0  0
   -0.7500   -1.2990    0.0000 C   0  0  0  0  0  0  0  0  0  0  0  0
   -0.7500   -3.8971    0.0000 N   0  0  0  0  0  0  0  0  0  0  0  0
   -1.5000   -5.1962    0.0000 C   0  0  0  0  0  0  0  0  0  0  0  0
   -0.7500   -6.4952    0.0000 O   0  0  0  0  0  0  0  0  0  0  0  0
   -3.0000   -5.1962    0.0000 O   0  0  0  0  0  0  0  0  0  0  0  0
   -3.7500   -6.4952    0.0000 C   0  0  0  0  0  0  0  0  0  0  0  0
   -3.1399   -7.8655    0.0000 C   0  0  0  0  0  0  0  0  0  0  0  0
   -4.2546   -8.8692    0.0000 C   0  0  0  0  0  0  0  0  0  0  0  0
   -5.5537   -8.1192    0.0000 O   0  0  0  0  0  0  0  0  0  0  0  0
   -5.2418   -6.6520    0.0000 C   0  0  0  0  0  0  0  0  0  0  0  0
    3.0000   -7.7942    0.0000 S   0  0  0  0  0  0  0  0  0  0  0  0
    3.0000   -6.2942    0.0000 O   0  0  0  0  0  0  0  0  0  0  0  0
    3.0000   -9.2942    0.0000 O   0  0  0  0  0  0  0  0  0  0  0  0
    4.5000   -7.7942    0.0000 C   0  0  0  0  0  0  0  0  0  0  0  0
    5.2500   -9.0933    0.0000 C   0  0  0  0  0  0  0  0  0  0  0  0
    6.7500   -9.0933    0.0000 C   0  0  0  0  0  0  0  0  0  0  0  0
    7.5000   -7.7942    0.0000 C   0  0  0  0  0  0  0  0  0  0  0  0
    9.0000   -7.7942    0.0000 N   0  0  0  0  0  0  0  0  0  0  0  0
    6.7500   -6.4952    0.0000 C   0  0  0  0  0  0  0  0  0  0  0  0
    5.2500   -6.4952    0.0000 C   0  0  0  0  0  0  0  0  0  0  0  0
  1  2  1  0
  2  3  1  0
  2  4  1  0
  4  5  1  0
  5  6  1  0
  6  7  1  0
  7  8  1  0
  7  9  1  0
  9 10  1  0
 10 11  1  0
 11 12  2  0
 12 13  1  0
 13 14  2  0
 14 15  1  0
 15 16  2  0
  9 17  1  0
 17 18  1  0
 18 19  2  0
 18 20  1  0
 20 21  1  0
 21 22  1  0
 22 23  1  0
 23 24  1  0
 24 25  1  0
  5 26  1  0
 26 27  2  0
 26 28  2  0
 26 29  1  0
 29 30  2  0
 30 31  1  0
 31 32  2  0
 32 33  1  0
 32 34  1  0
 34 35  2  0
 16 11  1  0
 25 21  1  0
 35 29  1  0
M  END
>  <Title>  (51) 
idABSMgen0

$$$$

     RDKit          2D

 21 23  0  0  0  0  0  0  0  0999 V2000
    1.5000   -5.1962    0.0000 O   0  0  0  0  0  0  0  0  0  0  0  0
    0.7500   -3.8971    0.0000 C   0  0  0  0  0  0  0  0  0  0  0  0
    1.5000   -2.5981    0.0000 N   0  0  0  0  0  0  0  0  0  0  0  0
    0.7500   -1.2990    0.0000 C   0  0  0  0  0  0  0  0  0  0  0  0
    1.5000    0.0000    0.0000 C   0  0  0  0  0  0  0  0  0  0  0  0
    0.7500    1.2990    0.0000 C   0  0  0  0  0  0  0  0  0  0  0  0
   -0.7500    1.2990    0.0000 C   0  0  0  0  0  0  0  0  0  0  0  0
   -1.5000    2.5981    0.0000 Cl  0  0  0  0  0  0  0  0  0  0  0  0
   -1.5000    0.0000    0.0000 C   0  0  0  0  0  0  0  0  0  0  0  0
   -0.7500   -1.2990    0.0000 C   0  0  0  0  0  0  0  0  0  0  0  0
   -1.5000   -2.5981    0.0000 C   0  0  0  0  0  0  0  0  0  0  0  0
   -2.6491   -1.6339    0.0000 C   0  0  0  0  0  0  0  0  0  0  0  0
   -3.7981   -0.6697    0.0000 C   0  0  0  0  0  0  0  0  0  0  0  0
   -4.9472    0.2945    0.0000 C   0  0  0  0  0  0  0  0  0  0  0  0
   -6.4244    0.5549    0.0000 C   0  0  0  0  0  0  0  0  0  0  0  0
   -5.4602    1.7040    0.0000 C   0  0  0  0  0  0  0  0  0  0  0  0
   -2.6491   -3.5623    0.0000 C   0  0  0  0  0  0  0  0  0  0  0  0
   -3.7981   -4.5264    0.0000 F   0  0  0  0  0  0  0  0  0  0  0  0
   -3.6132   -2.4132    0.0000 F   0  0  0  0  0  0  0  0  0  0  0  0
   -1.6849   -4.7113    0.0000 F   0  0  0  0  0  0  0  0  0  0  0  0
   -0.7500   -3.8971    0.0000 O   0  0  0  0  0  0  0  0  0  0  0  0
  1  2  2  0
  2  3  1  0
  3  4  1  0
  4  5  2  0
  5  6  1  0
  6  7  2  0
  7  8  1  0
  7  9  1  0
  9 10  2  0
 10 11  1  0
 11 12  1  0
 12 13  3  0
 13 14  1  0
 14 15  1  0
 15 16  1  0
 11 17  1  0
 17 18  1  0
 17 19  1  0
 17 20  1  0
 11 21  1  0
 21  2  1  0
 10  4  1  0
 16 14  1  0
M  END
>  <Title>  (52) 
idABSQgen0

$$$$

     RDKit          2D

 50 53  0  0  0  0  0  0  0  0999 V2000
   -9.3308    3.7259    0.0000 C   0  0  0  0  0  0  0  0  0  0  0  0
   -9.1740    2.2341    0.0000 C   0  0  0  0  0  0  0  0  0  0  0  0
  -10.3875    1.3524    0.0000 C   0  0  0  0  0  0  0  0  0  0  0  0
   -7.8037    1.6240    0.0000 C   0  0  0  0  0  0  0  0  0  0  0  0
   -7.4918    0.1568    0.0000 N   0  0  0  0  0  0  0  0  0  0  0  0
   -6.0000    0.0000    0.0000 C   0  0  0  0  0  0  0  0  0  0  0  0
   -5.2500   -1.2990    0.0000 C   0  0  0  0  0  0  0  0  0  0  0  0
   -6.0000   -2.5981    0.0000 N   0  0  0  0  0  0  0  0  0  0  0  0
   -7.5000   -2.5981    0.0000 C   0  0  0  0  0  0  0  0  0  0  0  0
   -5.2500   -3.8971    0.0000 C   0  0  0  0  0  0  0  0  0  0  0  0
   -6.0000   -5.1962    0.0000 O   0  0  0  0  0  0  0  0  0  0  0  0
   -3.7500   -3.8971    0.0000 N   0  0  0  0  0  0  0  0  0  0  0  0
   -3.0000   -5.1962    0.0000 C   0  0  0  0  0  0  0  0  0  0  0  0
   -1.5000   -5.1962    0.0000 C   0  0  0  0  0  0  0  0  0  0  0  0
   -0.7500   -6.4952    0.0000 O   0  0  0  0  0  0  0  0  0  0  0  0
   -0.7500   -3.8971    0.0000 N   0  0  0  0  0  0  0  0  0  0  0  0
    0.7500   -3.8971    0.0000 C   0  0  0  0  0  0  0  0  0  0  0  0
    1.5000   -2.5981    0.0000 C   0  0  0  0  0  0  0  0  0  0  0  0
    0.7500   -1.2990    0.0000 C   0  0  0  0  0  0  0  0  0  0  0  0
    1.5000    0.0000    0.0000 C   0  0  0  0  0  0  0  0  0  0  0  0
    0.7500    1.2990    0.0000 C   0  0  0  0  0  0  0  0  0  0  0  0
   -0.7500    1.2990    0.0000 C   0  0  0  0  0  0  0  0  0  0  0  0
   -1.5000    0.0000    0.0000 C   0  0  0  0  0  0  0  0  0  0  0  0
   -0.7500   -1.2990    0.0000 C   0  0  0  0  0  0  0  0  0  0  0  0
    1.5000   -5.1962    0.0000 C   0  0  0  0  0  0  0  0  0  0  0  0
    3.0000   -5.1962    0.0000 C   0  0  0  0  0  0  0  0  0  0  0  0
    3.7500   -3.8971    0.0000 O   0  0  0  0  0  0  0  0  0  0  0  0
    3.7500   -6.4952    0.0000 C   0  0  0  0  0  0  0  0  0  0  0  0
    5.2500   -6.4952    0.0000 C   0  0  0  0  0  0  0  0  0  0  0  0
    6.0000   -7.7942    0.0000 C   0  0  0  0  0  0  0  0  0  0  0  0
    7.5000   -7.7942    0.0000 C   0  0  0  0  0  0  0  0  0  0  0  0
    8.2500   -9.0933    0.0000 C   0  0  0  0  0  0  0  0  0  0  0  0
    7.5000  -10.3923    0.0000 C   0  0  0  0  0  0  0  0  0  0  0  0
    6.0000  -10.3923    0.0000 C   0  0  0  0  0  0  0  0  0  0  0  0
    5.2500   -9.0933    0.0000 C   0  0  0  0  0  0  0  0  0  0  0  0
    3.0000   -7.7942    0.0000 N   0  0  0  0  0  0  0  0  0  0  0  0
    1.5000   -7.7942    0.0000 C   0  0  0  0  0  0  0  0  0  0  0  0
    0.7500   -6.4952    0.0000 O   0  0  0  0  0  0  0  0  0  0  0  0
    0.7500   -9.0933    0.0000 O   0  0  0  0  0  0  0  0  0  0  0  0
   -0.7500   -9.0933    0.0000 C   0  0  0  0  0  0  0  0  0  0  0  0
   -1.5000  -10.3923    0.0000 C   0  0  0  0  0  0  0  0  0  0  0  0
   -0.8899  -11.7626    0.0000 C   0  0  0  0  0  0  0  0  0  0  0  0
   -2.0046  -12.7663    0.0000 N   0  0  0  0  0  0  0  0  0  0  0  0
   -3.3037  -12.0163    0.0000 C   0  0  0  0  0  0  0  0  0  0  0  0
   -2.9918  -10.5491    0.0000 S   0  0  0  0  0  0  0  0  0  0  0  0
   -3.7500   -6.4952    0.0000 C   0  0  0  0  0  0  0  0  0  0  0  0
   -5.2500   -6.4952    0.0000 C   0  0  0  0  0  0  0  0  0  0  0  0
   -3.0000   -7.7942    0.0000 C   0  0  0  0  0  0  0  0  0  0  0  0
   -5.3899    1.3703    0.0000 C   0  0  0  0  0  0  0  0  0  0  0  0
   -6.5046    2.3740    0.0000 S   0  0  0  0  0  0  0  0  0  0  0  0
  1  2  1  0
  2  3  1  0
  2  4  1  0
  4  5  2  0
  5  6  1  0
  6  7  1  0
  7  8  1  0
  8  9  1  0
  8 10  1  0
 10 11  2  0
 10 12  1  0
 12 13  1  0
 13 14  1  0
 14 15  2  0
 14 16  1  0
 16 17  1  0
 17 18  1  0
 18 19  1  0
 19 20  2  0
 20 21  1  0
 21 22  2  0
 22 23  1  0
 23 24  2  0
 17 25  1  0
 25 26  1  0
 26 27  1  0
 26 28  1  0
 28 29  1  0
 29 30  1  0
 30 31  2  0
 31 32  1  0
 32 33  2  0
 33 34  1  0
 34 35  2  0
 28 36  1  0
 36 37  1  0
 37 38  2  0
 37 39  1  0
 39 40  1  0
 40 41  1  0
 41 42  2  0
 42 43  1  0
 43 44  2  0
 44 45  1  0
 13 46  1  0
 46 47  1  0
 46 48  1  0
  6 49  2  0
 49 50  1  0
 50  4  1  0
 24 19  1  0
 35 30  1  0
 45 41  1  0
M  END
>  <Title>  (53) 
idABSOgen0

$$$$

     RDKit          2D

 46 49  0  0  0  0  0  0  0  0999 V2000
    3.0000    0.0000    0.0000 C   0  0  0  0  0  0  0  0  0  0  0  0
    1.5000    0.0000    0.0000 C   0  0  0  0  0  0  0  0  0  0  0  0
    0.7500   -1.2990    0.0000 C   0  0  0  0  0  0  0  0  0  0  0  0
   -0.7500   -1.2990    0.0000 C   0  0  0  0  0  0  0  0  0  0  0  0
   -1.5000    0.0000    0.0000 C   0  0  0  0  0  0  0  0  0  0  0  0
   -0.7500    1.2990    0.0000 C   0  0  0  0  0  0  0  0  0  0  0  0
   -1.5000    2.5981    0.0000 C   0  0  0  0  0  0  0  0  0  0  0  0
    0.7500    1.2990    0.0000 C   0  0  0  0  0  0  0  0  0  0  0  0
    1.5000    2.5981    0.0000 O   0  0  0  0  0  0  0  0  0  0  0  0
    3.0000    2.5981    0.0000 C   0  0  0  0  0  0  0  0  0  0  0  0
    3.7500    3.8971    0.0000 C   0  0  0  0  0  0  0  0  0  0  0  0
    3.0000    5.1962    0.0000 O   0  0  0  0  0  0  0  0  0  0  0  0
    5.2500    3.8971    0.0000 N   0  0  0  0  0  0  0  0  0  0  0  0
    6.0000    5.1962    0.0000 C   0  0  0  0  0  0  0  0  0  0  0  0
    7.5000    5.1962    0.0000 C   0  0  0  0  0  0  0  0  0  0  0  0
    8.2500    6.4952    0.0000 C   0  0  0  0  0  0  0  0  0  0  0  0
    9.7500    6.4952    0.0000 C   0  0  0  0  0  0  0  0  0  0  0  0
   10.5000    7.7942    0.0000 C   0  0  0  0  0  0  0  0  0  0  0  0
    9.7500    9.0933    0.0000 C   0  0  0  0  0  0  0  0  0  0  0  0
    8.2500    9.0933    0.0000 C   0  0  0  0  0  0  0  0  0  0  0  0
    7.5000    7.7942    0.0000 C   0  0  0  0  0  0  0  0  0  0  0  0
    5.2500    6.4952    0.0000 C   0  0  0  0  0  0  0  0  0  0  0  0
    3.7500    6.4952    0.0000 O   0  0  0  0  0  0  0  0  0  0  0  0
    6.0000    7.7942    0.0000 C   0  0  0  0  0  0  0  0  0  0  0  0
    5.2500    9.0933    0.0000 C   0  0  0  0  0  0  0  0  0  0  0  0
    6.0000   10.3923    0.0000 C   0  0  0  0  0  0  0  0  0  0  0  0
    5.2500   11.6913    0.0000 C   0  0  0  0  0  0  0  0  0  0  0  0
    6.0000   12.9904    0.0000 C   0  0  0  0  0  0  0  0  0  0  0  0
    5.2500   14.2894    0.0000 C   0  0  0  0  0  0  0  0  0  0  0  0
    3.7500   14.2894    0.0000 C   0  0  0  0  0  0  0  0  0  0  0  0
    3.0000   12.9904    0.0000 C   0  0  0  0  0  0  0  0  0  0  0  0
    3.7500   11.6913    0.0000 C   0  0  0  0  0  0  0  0  0  0  0  0
    3.7500    9.0933    0.0000 N   0  0  0  0  0  0  0  0  0  0  0  0
    3.0000   10.3923    0.0000 C   0  0  0  0  0  0  0  0  0  0  0  0
    3.2197   11.1586    0.0000 O   0  0  0  0  0  0  0  0  0  0  0  0
    1.5000   10.3923    0.0000 C   0  0  0  0  0  0  0  0  0  0  0  0
    0.7500   11.6913    0.0000 C   0  0  0  0  0  0  0  0  0  0  0  0
   -0.7500   11.6913    0.0000 C   0  0  0  0  0  0  0  0  0  0  0  0
    1.5000   12.9904    0.0000 C   0  0  0  0  0  0  0  0  0  0  0  0
    0.7500    9.0933    0.0000 N   0  0  0  0  0  0  0  0  0  0  0  0
   -0.7500    9.0933    0.0000 C   0  0  0  0  0  0  0  0  0  0  0  0
   -1.5000    7.7942    0.0000 C   0  0  0  0  0  0  0  0  0  0  0  0
   -0.7500    6.4952    0.0000 C   0  0  0  0  0  0  0  0  0  0  0  0
    0.7500    6.4952    0.0000 N   0  0  0  0  0  0  0  0  0  0  0  0
    1.5000    7.7942    0.0000 C   0  0  0  0  0  0  0  0  0  0  0  0
    3.0000    7.7942    0.0000 O   0  0  0  0  0  0  0  0  0  0  0  0
  1  2  1  0
  2  3  2  0
  3  4  1  0
  4  5  2  0
  5  6  1  0
  6  7  1  0
  6  8  2  0
  8  9  1  0
  9 10  1  0
 10 11  1  0
 11 12  2  0
 11 13  1  0
 13 14  1  0
 14 15  1  0
 15 16  1  0
 16 17  2  0
 17 18  1  0
 18 19  2  0
 19 20  1  0
 20 21  2  0
 14 22  1  0
 22 23  1  0
 22 24  1  0
 24 25  1  0
 25 26  1  0
 26 27  1  0
 27 28  2  0
 28 29  1  0
 29 30  2  0
 30 31  1  0
 31 32  2  0
 25 33  1  0
 33 34  1  0
 34 35  2  0
 34 36  1  0
 36 37  1  0
 37 38  1  0
 37 39  1  0
 36 40  1  0
 40 41  1  0
 41 42  1  0
 42 43  1  0
 43 44  1  0
 44 45  1  0
 45 46  2  0
  8  2  1  0
 21 16  1  0
 32 27  1  0
 45 40  1  0
M  END
>  <Title>  (54) 
idABSJgen0

$$$$

     RDKit          2D

 42 45  0  0  0  0  0  0  0  0999 V2000
   13.3753   -0.3600    0.0000 C   0  0  0  0  0  0  0  0  0  0  0  0
   11.8835   -0.5168    0.0000 C   0  0  0  0  0  0  0  0  0  0  0  0
   11.2734   -1.8871    0.0000 C   0  0  0  0  0  0  0  0  0  0  0  0
   12.1551   -3.1006    0.0000 C   0  0  0  0  0  0  0  0  0  0  0  0
   13.6469   -2.9438    0.0000 C   0  0  0  0  0  0  0  0  0  0  0  0
    9.7816   -2.0439    0.0000 C   0  0  0  0  0  0  0  0  0  0  0  0
    9.1715   -3.4142    0.0000 O   0  0  0  0  0  0  0  0  0  0  0  0
    7.6797   -3.5710    0.0000 C   0  0  0  0  0  0  0  0  0  0  0  0
    6.7980   -2.3575    0.0000 O   0  0  0  0  0  0  0  0  0  0  0  0
    7.0696   -4.9413    0.0000 C   0  0  0  0  0  0  0  0  0  0  0  0
    5.5778   -5.0981    0.0000 C   0  0  0  0  0  0  0  0  0  0  0  0
    7.9513   -6.1548    0.0000 N   0  0  0  0  0  0  0  0  0  0  0  0
    7.3412   -7.5252    0.0000 P   0  0  0  0  0  0  0  0  0  0  0  0
    6.7311   -8.8955    0.0000 O   0  0  0  0  0  0  0  0  0  0  0  0
    5.9709   -6.9151    0.0000 O   0  0  0  0  0  0  0  0  0  0  0  0
    4.7573   -7.7967    0.0000 C   0  0  0  0  0  0  0  0  0  0  0  0
    3.3870   -7.1866    0.0000 C   0  0  0  0  0  0  0  0  0  0  0  0
    3.0752   -5.7194    0.0000 C   0  0  0  0  0  0  0  0  0  0  0  0
    1.5834   -5.5626    0.0000 C   0  0  0  0  0  0  0  0  0  0  0  0
    0.9733   -6.9329    0.0000 C   0  0  0  0  0  0  0  0  0  0  0  0
    2.0880   -7.9366    0.0000 O   0  0  0  0  0  0  0  0  0  0  0  0
    0.0916   -8.1465    0.0000 C   0  0  0  0  0  0  0  0  0  0  0  0
   -0.7901   -9.3600    0.0000 N   0  0  0  0  0  0  0  0  0  0  0  0
   -0.3258   -6.1829    0.0000 C   0  0  0  0  0  0  0  0  0  0  0  0
   -0.4826   -4.6911    0.0000 C   0  0  0  0  0  0  0  0  0  0  0  0
   -1.9498   -4.3793    0.0000 C   0  0  0  0  0  0  0  0  0  0  0  0
   -2.6998   -5.6783    0.0000 C   0  0  0  0  0  0  0  0  0  0  0  0
   -1.6961   -6.7930    0.0000 N   0  0  0  0  0  0  0  0  0  0  0  0
   -2.1596   -8.2196    0.0000 N   0  0  0  0  0  0  0  0  0  0  0  0
   -3.6268   -8.5315    0.0000 C   0  0  0  0  0  0  0  0  0  0  0  0
   -4.6305   -7.4168    0.0000 N   0  0  0  0  0  0  0  0  0  0  0  0
   -4.1670   -5.9902    0.0000 C   0  0  0  0  0  0  0  0  0  0  0  0
   -5.1707   -4.8755    0.0000 N   0  0  0  0  0  0  0  0  0  0  0  0
    0.8334   -4.2636    0.0000 O   0  0  0  0  0  0  0  0  0  0  0  0
    4.0789   -4.6047    0.0000 O   0  0  0  0  0  0  0  0  0  0  0  0
    8.7115   -8.1353    0.0000 O   0  0  0  0  0  0  0  0  0  0  0  0
    8.8683   -9.6270    0.0000 C   0  0  0  0  0  0  0  0  0  0  0  0
    7.6548  -10.5087    0.0000 C   0  0  0  0  0  0  0  0  0  0  0  0
    7.8116  -12.0005    0.0000 C   0  0  0  0  0  0  0  0  0  0  0  0
    9.1819  -12.6106    0.0000 C   0  0  0  0  0  0  0  0  0  0  0  0
   10.3954  -11.7289    0.0000 C   0  0  0  0  0  0  0  0  0  0  0  0
   10.2386  -10.2371    0.0000 C   0  0  0  0  0  0  0  0  0  0  0  0
  1  2  1  0
  2  3  1  0
  3  4  1  0
  4  5  1  0
  3  6  1  0
  6  7  1  0
  7  8  1  0
  8  9  2  0
  8 10  1  0
 10 11  1  0
 10 12  1  0
 12 13  1  0
 13 14  2  0
 13 15  1  0
 15 16  1  0
 16 17  1  0
 17 18  1  0
 18 19  1  0
 19 20  1  0
 20 21  1  0
 20 22  1  0
 22 23  3  0
 20 24  1  0
 24 25  2  0
 25 26  1  0
 26 27  2  0
 27 28  1  0
 28 29  1  0
 29 30  2  0
 30 31  1  0
 31 32  2  0
 32 33  1  0
 19 34  1  0
 18 35  1  0
 13 36  1  0
 36 37  1  0
 37 38  2  0
 38 39  1  0
 39 40  2  0
 40 41  1  0
 41 42  2  0
 21 17  1  0
 28 24  1  0
 32 27  1  0
 42 37  1  0
M  END
>  <Title>  (55) 
idAAAAgen11

$$$$
