# Supplementary material for: Active Learning and the Potential of Neural Networks Accelerate Molecular Screening for the Design of a New Molecule Effective against SARS-CoV-2
Source: Biomed Res Int. 2021 May 25;2021:6696012. doi: 10.1155/2021/6696012 (PMC8172298; doi:10.1155/2021/6696012)
Supplement: Supplementary Materials — The supplementary materials contain our databases, data availability, the graphical abstract, and the final results obtained. [file 6696012.f1.zip › Results_table_final.csv]

smile	gen	id	source	weight	score_best	score_avg	similarity_to_hiv_inhibitors	similarity_to_remdesivir
O=C(NC(Cc1ccccc1)C(=O)NC(Cc1ccccc1)C(=O)O)C1CC2CCC(C1)C2C(=O)NC(Cc1ccccc1)C(=O)NC(Cc1ccccc1)C(=O)O	10	AABL	generated	786.926	-17.9	-16.075	0.37556344451344953	0.3005064715813168			-18.3	1
O=C(NC1CC2CCC(C1)N2CCc1ccccc1)C1CC2CC(C1)C2C(=O)NC(Cc1ccccc1)C(=O)NC(Cc1ccccc1)C(=O)NC(Cc1ccccc1)C(=O)O	10	AACA	generated	838.062	-17.7	-15.911111111111113	0.41151927903122176	0.3506925207756233			-18.2	2
O=C(NC1CC2CCCC(C1)N2CCc1ccccn1)C1CC2CCC(C1)C2C(=O)NC(Cc1ccccc1)C(=O)NC(Cc1ccccc1)C(=O)NC(Cc1ccccc1)C(=O)O	10	AABP	generated	867.1039999999999	-17.6	-15.555555555555555	0.42213912707877804	0.3806629834254144			-18.2	3
O=C(NC1CC2CCC(C1)N2CCc1ccccn1)C1CC2CCC(C1)C2C(=O)NC(Cc1ccccc1)C(=O)NC(Cc1ccccc1)C(=O)NC(Cc1ccccc1)C(=O)O	10	AABK	generated	853.077	-17.6	-15.7125	0.4233340580722606	0.38321369409166206			-18.1	4
O=C(NC1CC2CCC(C1)N2CCc1ccccn1)C1CC2CC(C1)C2C(=O)NC(Cc1ccccc1)C(=O)NC(Cc1ccccc1)C(=O)NC(Cc1ccccc1)C(=O)O	10	AAAF	generated	839.05	-17.5	-15.677777777777777	0.42618009732280465	0.386438809261301			-18	5
O=C(NC1CC2CCCC(C1)N2CCc1ccccc1)C1CC2CCC(C1)C2C(=O)NC(Cc1ccccc1)C(=O)NC(Cc1ccccc1)C(=O)NC(Cc1ccccc1)C(=O)O	10	AAAJ	generated	866.1160000000001	-17.5	-15.711111111111112	0.4062499154330384	0.34314269850083284			-17.7	10
O=C(NC1CC2CCCC(C1)N2CCc1ccccc1)C1CC2CC(C1)C2C(=O)NC(Cc1ccccc1)C(=O)NC(Cc1ccccc1)C(=O)NC(Cc1ccccc1)C(=O)O	10	AAAN	generated	852.0889999999999	-17.4	-15.722222222222221	0.4085193692101536	0.3466444814198558			-17.5	12
O=C(NC1CC2CCCC(C1)N2CCc1ccccc1)C1COC2CC(C1)C2C(=O)NC(Cc1ccccc1)C(=O)NC(Cc1ccccc1)C(=O)NC(Cc1ccccc1)C(=O)O	10	AABF	generated	868.0880000000001	-17.3	-15.38888888888889	0.4437312987775713	0.42568306010928963			-17.7	9
O=C(NC1CC2CCC(C1)N2CCc1ccccc1)C1CC2CCC(C1)C2C(=O)NC(Cc1ccccc1)C(=O)NC(Cc1ccccc1)C(=O)NC(Cc1ccccc1)C(=O)O	10	AAAU	generated	852.0889999999999	-17.2	-15.61111111111111	0.40880655982951103	0.34683684794672587			-17.4	13
O=C(NC(Cc1ccccc1)C(=O)NC(Cc1ccccc1)C(=O)O)C1CC2CC(C1)C2C(=O)NC(Cc1ccccc1)C(=O)NC(Cc1ccccc1)C(=O)O	10	AACC	generated	772.8989999999999	-17.2	-15.7	0.3778828590838298	0.3046655424395728			-17.7	8
O=C(NC1CC2CC(C1)N2CCc1ccccn1)C1CC2CC(C1)C2C(=O)NC(Cc1ccccc1)C(=O)NC(Cc1ccccc1)C(=O)NC(Cc1ccccc1)C(=O)O	10	AABB	generated	825.023	-17.1	-15.333333333333334	0.42578086568276086	0.39072847682119205			-17.3	14
NC(=O)C(Cc1ccccc1)NC(=O)C(Cc1ccccc1)NC(=O)C1C2CC(NC(=O)C(Cc3ccccc3)C(=O)NC(Cc3ccccc3)C(=O)O)CC1C2	10	AABX	generated	771.915	-17.0	-14.999999999999998	0.408314699746431	0.3521594684385382			-17.7	6
O=C(O)C(Cc1ccccc1)NC(=O)C(Cc1ccccc1)NC(=O)C1C2CC(NC(=O)C(Cc3ccccc3)C(=O)NC(Cc3ccccc3)C(=O)O)CC1C2	10	AABQ	generated	772.8989999999999	-17.0	-15.0125	0.41024544492627335	0.3503043718871057			-17.7	7
O=C(O)C(Cc1ccccc1)NC(=O)C(Cc1ccccc1)NC(=O)C(Cc1ccccc1)NC(=O)C1C2CC(C(O)CC3CC4CCC(C3)N4CCc3ccccc3)CC1C2	10	AAAQ	generated	839.09	-16.9	-14.783333333333333	0.41279192871399106	0.3576965669988926			-16.6	19
CC(O)C(Cc1ccccc1)NC(=O)C(Cc1ccccc1)NC(=O)C1C2CC(NC(=O)C(Cc3ccccc3)C(=O)NC(Cc3ccccc3)C(=O)O)CC1C2	10	AABE	generated	772.943	-16.9	-15.024999999999999	0.4264633918295862	0.3648424543946932			-17.6	11
CC(C)(C)NC(=O)C1CC2CCC(CC1C(=O)NC(Cc1ccccc1)C(=O)O)C2CC(O)C(Cc1ccccc1)NC(=O)C1C2CC(NC(=O)C(Cc3ccccc3)C(=O)O)CC1C2	10	AACB	generated	891.1189999999999	-16.7	-14.733333333333333	0.41652481828619137	0.3766592920353982			-17.1	15
O=C(NC(Cc1ccccc1)C(=O)O)C1CC2CC(C1)C2C(=O)NC(Cc1ccccc1)C(=O)NC(Cc1ccccc1)C(=O)NC(Cc1ccccc1)C(=O)O	10	AABG	generated	772.8989999999999	-16.5	-14.780000000000001	0.38196943166728786	0.31049971925884334			-16.5	20
O=C(O)C(Cc1ccccc1)NC(=O)C(Cc1ccccc1)C(=O)NC1CC2CC(C1)C2C(=O)NC(C(=O)NC(Cc1ccccc1)C(=O)O)c1ccccc1	9	AAAX	generated	758.872	-16.5	-14.6	0.43327171426203553	0.4095860566448802			-16.9	17
O=C(NCC1(c2ccccn2)CC1)NC1CC2CCC(C1)C2C(=O)NC(Cc1ccccc1)C(=O)NC(Cc1ccccc1)C(=O)NC(Cc1ccccc1)C(=O)O	10	AABY	generated	784.9580000000001	-16.3	-14.511111111111111	0.42945047344108217	0.43201754385964913			-16.9	16
O=C(NCC1(c2ccccn2)CC1)NC1CC2CC(C1)C2C(=O)NC(Cc1ccccc1)C(=O)NC(Cc1ccccc1)C(=O)NC(Cc1ccccc1)C(=O)O	10	AAAH	generated	770.931	-16.3	-14.357142857142858	0.43126753897587355	0.43475877192982454			-16.4	21
O=C(NCC1(c2ccccc2)CC1)NC1CC2CCC(C1)C2C(=O)NC(Cc1ccccc1)C(=O)NC(Cc1ccccc1)C(=O)NC(Cc1ccccc1)C(=O)O	10	AAAC	generated	783.97	-16.3	-14.511111111111111	0.4060188871365419	0.3736871199557767			-16.7	18
O=C(NCC1(c2ccccc2)CC1)NC1CC2CC(C1)C2C(=O)NC(Cc1ccccc1)C(=O)NC(Cc1ccccc1)C(=O)NC(Cc1ccccc1)C(=O)O	10	AAAG	generated	769.943	-16.2	-14.311111111111112	0.4068459233634997	0.37679558011049724			-16.2	22
O=C(NCC1(N2CCCC2)CC1)NC1CC2CC(C1)C2C(=O)NC(Cc1ccccc1)C(=O)NC(Cc1ccccc1)C(=O)NC(Cc1ccccc1)C(=O)O	9	AACZ	generated	762.952	-15.9	-13.97777777777778	0.41172167403647103	0.37444690265486724			-15.9	29
O=C(NC1CC2CCC(C1)C2C(=O)NC(Cc1ccccc1)C(=O)NC(Cc1ccccc1)C(=O)NC(Cc1ccccc1)C(=O)NC(Cc1ccccc1)C(=O)O)NC1CC2CCC1C2	9	AADY	generated	895.1139999999999	-15.7	-13.9375	0.3911438343493339	0.339654210819855			-16	25
CC(C)(C)NC(=O)C1CCC2CCC(C1)C2C(=O)NC(Cc1ccccc1)C(=O)NC(Cc1ccccc1)C(=O)NC(Cc1ccccc1)C(=O)NC(Cc1c[nH]c2ccccc12)C(=O)O	9	AAAI	generated	895.1139999999999	-15.6	-13.6	0.4354344710122238	0.41776315789473684			-16	26
CC(C)C(C)NC(=O)C1CC2CCC(CC1C(=O)NC(Cc1ccccc1)C(=O)O)C2CC(O)C(Cc1ccccc1)NC(=O)C(Cc1ccccc1)NC(=O)OC1COC2OCCC12	9	AACX	generated	895.107	-15.6	-14.11111111111111	0.5047667168505016	0.47748236570808467			-15.5	34
O=C(O)C(Cc1ccccc1)NC(=O)C1CC2CCC(CC1C(=O)O)C2CC(O)C(Cc1ccccc1)NC(=O)C1C2CC(NC(=O)C(Cc3ccccc3)C(=O)O)CC1C2	10	AAAV	generated	835.995	-15.6	-14.366666666666665	0.4164694121605518	0.3834254143646409			-15.8	30
COC(=O)N1CC2CCC(CC1C(=O)NC(Cc1ccccc1)C(=O)O)C2CC(O)C(Cc1ccccc1)NC(=O)C1C2CC(NC(=O)C(Cc3ccccc3)C(=O)O)CC1C2	10	AAAI	generated	851.01	-15.6	-14.18888888888889	0.4744800169866721	0.4621212121212121			-16	27
O=C(NC1CC2CC(C1)C2C(=O)NC(Cc1ccccc1)C(=O)NC(Cc1ccccc1)C(=O)NC(Cc1ccccc1)C(=O)O)NC1CC2CCCC21	9	AACK	generated	733.91	-15.5	-13.45	0.3923473075901848	0.3481646273637375			-15.6	33
NC(=O)C1CC2CCC(CC1C(=O)NC(Cc1ccccc1)C(=O)O)C2CC(O)C(Cc1ccccc1)NC(=O)C1C2CC(NC(=O)C(Cc3ccccc3)C(=O)O)CC1C2	9	AABL	generated	835.0110000000001	-15.5	-13.777777777777779	0.41537761905527054	0.37320044296788485			-16.1	24
CC(C)(C)NC(=O)C1CC2CCC(CC1C(=O)NC(Cc1ccccc1)C(=O)O)C2CC(O)C(Cc1ccccc1)NC(=O)C(Cc1ccccc1)NC(=O)OC1COC2OCOC12	9	AAES	generated	883.052	-15.5	-13.666666666666666	0.49261294115256793	0.46912242686890576			-15	39
O=C(NC1CC2CC(C1)C2C(=O)NC(Cc1ccccc1)C(=O)NC(Cc1ccccc1)C(=O)NC(Cc1ccccc1)C(=O)O)NC1CC2CCC1C2	10	AAAX	generated	733.91	-15.4	-13.377777777777778	0.39294339692392144	0.344097995545657			-15.7	31
CC(C)(C)NC(=O)C1CC2CCC(CC1C(=O)NC(Cc1ccccc1)C(=O)O)C2CC(O)C(Cc1ccccc1)NC(=O)C(Cc1ccccc1)NC(=O)OC1COC2OCCC12	9	AADI	generated	881.08	-15.3	-13.733333333333333	0.5057813962544756	0.4764227642276423			-15.1	38
CC(C)(C)NC(=O)C1CC2CCC(CC1C(=O)NC(Cc1ccccc1)C(=O)O)C2CC(O)C(Cc1ccccc1)NC(=O)C(Cc1ccccc1)NC(=O)OC1COC2OOCC12	9	AAEF	generated	883.052	-15.2	-13.81111111111111	0.49915344836088826	0.47924528301886793			-15	40
O=C(NC(Cc1ccccc1)C(=O)NC(Cc1ccccc1)C(=O)NC(Cc1ccccc1)C(=O)O)C1CC2CC(C1)C2C(=O)NC(Cc1ccccc1)C(=O)O	10	AAAS	generated	772.8989999999999	-15.2	-13.566666666666668	0.38196943166728786	0.31049971925884334			-16.2	23
O=C(NC1CC2CCCC21)C1CC2CC(C1)C2C(=O)NC(Cc1ccccc1)C(=O)NC(Cc1ccccc1)C(=O)NC(Cc1ccccc1)C(=O)O	9	AAEU	generated	718.895	-15.1	-13.600000000000001	0.3925263969596898	0.33277591973244147			-15.5	35
CC(C)(C)NC(=O)C1CC2CCC(CC1C(=O)NC(Cc1ccccc1)C(=O)O)C2C(=O)NC(Cc1ccccc1)C(=O)NC(Cc1ccccc1)C(=O)O	9	AABF	generated	752.909	-15.1	-13.766666666666666	0.38668886665990904	0.3176470588235294			-15.3	37
O=C(NC1CCCC1)NC1CC2CCC(C1)C2C(=O)NC(Cc1ccccc1)C(=O)NC(Cc1ccccc1)C(=O)NC(Cc1ccccc1)C(=O)O	10	AABO	generated	721.8989999999999	-15.1	-13.157142857142858	0.38827292020107423	0.33035714285714285			-15.7	32
O=C(NC1CC2CCC(C1)N2CCc1ccc2ncccc2c1)C1CC2CC(C1)C2C(=O)NC(Cc1ccccc1)C(=O)NC(Cc1ccccc1)C(=O)O	9	AABR	generated	741.933	-15.0	-13.58888888888889	0.43681410550735383	0.4054945054945055			-15.4	36
O=C(O)C(Cc1ccccc1)NC(=O)C(Cc1ccccc1)C(=O)NC1CC2CC(C1)C2C(=O)NC1CC2CCC(C1)N2CCc1ccc(-c2ccccn2)cc1	9	AAEK	generated	767.971	-14.0	-13.466666666666667	0.43080499998532046	0.4115068493150685			-16	28
CC(C)(C)NC(=O)N1CC2CCC(CC1C(=O)NC(Cc1ccccc1)C(=O)O)C2CC(O)C(Cc1ccccc1)NC(=O)C(Cc1ccccc1)NC(=O)OC1COC2OCCC12	9	AAEG	generated	882.068	-13.6	-13.033333333333333	0.5160685935598323	0.5209452201933404			-14.9	41
CCC(CC)COC(=O)C(C)NP(=O)(OCC1C(C(C(O1)(C#N)C2=CC=C3N2N=CN=C3N)O)O)OC4=CC=CC=C4	11	AAAA	remdesivir	602.585	-13.5	-12.666666666666666	0.48376669415779133	1.0			13.2	42
CC(C)(C)NC(=O)C1CC2CCCCC2CN1CC(O)C(Cc1ccccc1)NC(=O)C(CC(N)=O)NC(=O)c1ccc2ccccc2n1	0	ABSI	hiv	670.855	-10.7	-9.633333333333333	0.5137058448412033	0.4893964110929853			-11.1	44
CC(C)CN(CC(O)C(Cc1ccccc1)NC(=O)OC1COC2OCCC12)S(=O)(=O)c1ccc2nc(NC3CCN(C4CCCC4)CC3)sc2c1	0	ABSH	hiv	756.0039999999999	-9.9	-9.355555555555556	0.588023809871708	0.5894074462506554			-11.2	43
CC(C)CN(CC(O)C(Cc1ccccc1)NC(=O)OC1COC2OCCC12)S(=O)(=O)c1ccc(N)cc1	0	ABSK	hiv	547.674	-9.7	-8.655555555555555	0.5920520655464759	0.4703643284393692			-8.8	46
COC(=O)NC(C(=O)NC(Cc1ccccc1)C(O)CN(Cc1ccc(-c2ccccn2)cc1)NC(=O)C(NC(=O)OC)C(C)(C)C)C(C)(C)C	0	ABSN	hiv	704.8689999999999	-9.1	-8.366666666666667	0.5012149338334755	0.45356951154052605			-9	45
CC(C)(C)NC(=O)C1CN(Cc2cccnc2)CCN1CC(O)CC(Cc1ccccc1)C(=O)NC1c2ccccc2CC1O	0	ABSR	hiv	613.803	-8.5	-8.133333333333333	0.4747141880865811	0.47368421052631576			-8.1	49
Cc1c(O)cccc1C(=O)NC(CSc1ccccc1)C(O)CN1CC2CCCCC2CC1C(=O)NC(C)(C)C	0	ABSL	hiv	567.7959999999999	-8.1	-7.833333333333333	0.4723330498177654	0.43278688524590164			-8.3	47
CCOP(=O)(COc1ccc(CC(NC(=O)OC2COC3OCCC23)C(O)CN(CC(C)C)S(=O)(=O)c2ccc(OC)cc2)cc1)OCC	0	ABSS	hiv	728.798	-8.1	-7.7333333333333325	0.5855614575832747	0.5300751879699248			-8	51
COC(=O)NC(C(=O)NCCCCC(CO)N(CC(C)C)S(=O)(=O)c1ccc(N)cc1)C(c1ccccc1)c1ccccc1	0	ABST	hiv	624.804	-7.9	-7.677777777777777	0.5118514026253466	0.43381955699621827			-8.1	50
CC(C)CN(CC(O)C(Cc1ccccc1)NC(=O)OC1CCOC1)S(=O)(=O)c1ccc(N)cc1	0	ABSM	hiv	505.63699999999994	-7.7	-7.288888888888888	0.5584673158149929	0.4040681693238043			-8.3	48
CCCC1(CCc2ccccc2)CC(O)=C(C(CC)c2cccc(NS(=O)(=O)c3ccc(C(F)(F)F)cn3)c2)C(=O)O1	0	ABSP	hiv	602.675	-7.6	-7.199999999999999	0.4930034727224902	0.5623342175066313			-7.8	52
